# Supplementary material for: Using parenclitic networks on phaeochromocytoma and paraganglioma tumours provides novel insights on global DNA methylation
Source: Sci Rep. 2024 Dec 2;14:29958. doi: 10.1038/s41598-024-81486-9 (PMC11612305; doi:10.1038/s41598-024-81486-9)
Supplement: Supplementary file 4 — Supplementary Material 4 [file 41598_2024_81486_MOESM4_ESM.csv]

0	coefficient	chr	Probe_rs	CpG_rs	Relation_to_Island	UCSC_RefGene_Name	DMR	X450k_Enhancer	Regulatory_Feature_Group	GencodeBasicV12_NAME	OpenChromatin_NAME
cg11837293	0.003139708	chr20	rs75365898		OpenSea	nan	DMR		Unclassified_Cell_type_specific	nan
cg10928544	0.002843072	chr14			OpenSea	CCDC88C				CCDC88C
cg02622647	0.002777833	chr17	rs149575984		OpenSea	nan	DMR		Unclassified_Cell_type_specific	AC091132.3	chr17:43578850-43578978
cg26618441	0.002760645	chr5	rs4151685		N_Shore	PCDHA6				PCDHA7
cg22933800	0.002746893	chr6	rs111541957		OpenSea	HLA-DQA1				HLA-DQA1
cg24435747	0.00273696	chr1			S_Shore	IL28RA			Unclassified	IL28RA
cg12911732	0.002703833	chr1			OpenSea	nan		TRUE		nan
cg03850256	0.002538588	chr2			S_Shore	nan	CDMR		Unclassified	HOXD11	chr2:176967954-176975406
cg12602405	0.002318503	chr17			S_Shore	nan		TRUE	Unclassified_Cell_type_specific	nan
cg06193597	0.002303016	chr2	rs10173220		OpenSea	nan				AC104809.4	chr2:241893476-241909135
cg03317045	0.002301883	chr1			N_Shore	KIAA0040			Promoter_Associated	KIAA0040
cg05146756	0.002180745	chr9			N_Shore	LOC554202			Unclassified_Cell_type_specific	MIR31HG
cg00428457	0.002148267	chr2			OpenSea	nan		TRUE		nan
cg25319067	0.00210394	chr6	rs58321416		N_Shore	nan				nan
cg21569398	0.002082457	chr5			OpenSea	ADAMTS12		TRUE		nan
cg11299477	0.002064983	chr5			S_Shore	nan	CDMR		Unclassified_Cell_type_specific	nan	chr5:153854835-153860183
cg14715697	0.002039624	chr17	rs140815926		Island	HRNBP3				RBFOX3	chr17:77119375-77136504
cg21219903	0.002022147	chr1			S_Shore	HYI			Promoter_Associated	HYI	chr1:43918361-43920770
cg18609044	0.002009968	chr5			OpenSea	ELOVL7				nan
cg20906524	0.002004968	chr15	rs9920172		OpenSea	OCA2				nan
cg13978777	0.001951393	chr19			N_Shelf	nan				nan
cg02335251	0.00194544	chr2			N_Shore	nan				AC007392.3
cg11692124	0.00190549	chr17	rs116538248		Island	nan				nan
cg05528899	0.001883857	chr17	rs116648224		Island	nan		TRUE		nan
cg02693607	0.001875548	chr7			S_Shore	HOXA3				HOXA3
cg01521080	0.001841271	chr17			N_Shelf	SLC38A10			Unclassified_Cell_type_specific	nan	chr17:79231209-79238878
cg07112337	-0.001802365	chr16			Island	CNGB1		TRUE		CNGB1
cg00660167	-0.001846636	chr17			N_Shore	nan				nan
cg01035261	-0.001890006	chr16			Island	CNGB1		TRUE		nan
cg22730412	-0.001906892	chr1			N_Shore	RNF11				RNF11
cg05384697	-0.001957464	chr12			OpenSea	TMEM132D	CDMR			nan
cg00288598	-0.001961254	chr8			N_Shelf	EIF2C2		TRUE	Unclassified_Cell_type_specific	nan
cg03130248	-0.001963677	chr1			OpenSea	KIF26B				KIF26B
cg15413034	-0.00201832	chr19	rs112130563		S_Shore	nan				nan
cg14811105	-0.00205314	chr2			Island	NR4A2	RDMR		Unclassified_Cell_type_specific	nan
cg24349631	-0.002075772	chr22			Island	C22orf26				RP6-109B7.3
cg25339054	-0.002133321	chr5			OpenSea	nan	CDMR	TRUE		CTD-2314G24.2
cg22337407	-0.002140941	chr1	rs74813460		OpenSea	nan			Unclassified_Cell_type_specific	nan
cg10960266	-0.002262234	chr3			Island	VGLL4		TRUE		VGLL4
cg00113675	-0.00232428	chr6	rs3132696		Island	HLA-H				nan
cg08113187	-0.002389622	chr16			OpenSea	ZCCHC14			Unclassified_Cell_type_specific	nan
cg03758477	-0.002402266	chr17	rs73998670		S_Shore	SEC14L1			Unclassified	SEC14L1
cg13563298	-0.002419081	chr9	rs2398818		S_Shore	WNK2	CDMR		Unclassified_Cell_type_specific	WNK2
cg22891070	-0.002445337	chr19			S_Shore	HIF3A				HIF3A
cg07585069	-0.002474452	chr17			S_Shore	PROCA1		TRUE		PROCA1
cg22332722	-0.002661293	chr18	rs45611632		N_Shore	CDH2	RDMR			nan
cg26950867	-0.002765591	chr2			N_Shore	FN1	RDMR		Unclassified_Cell_type_specific	AC012462.1
cg06693983	-0.002810155	chr19			Island	TMEM190		TRUE		nan
cg27576485	-0.002920806	chr17			Island	PTRF			Unclassified	nan	chr17:40557961-40558468
cg01778345	-0.00319462	chr1			OpenSea	GDAP2		TRUE		GDAP2
