# Supplementary material for: Using parenclitic networks on phaeochromocytoma and paraganglioma tumours provides novel insights on global DNA methylation
Source: Sci Rep. 2024 Dec 2;14:29958. doi: 10.1038/s41598-024-81486-9 (PMC11612305; doi:10.1038/s41598-024-81486-9)
Supplement: Supplementary file 5 — Supplementary Material 5 [file 41598_2024_81486_MOESM5_ESM.xlsx]

## Sheet: node degree
	Logistic Regression	Nearest Neighbors	Decision Tree	Neural Net	AdaBoost	Bagging KNN	Bagging Logistic Regression
roc_auc	0.696429	0.558824	0.534722	0.642361	0.5	0.673333	0.546875
accuracy	0.705882	0.558824	0.529412	0.647059	0.5	0.676471	0.588235
balanced_accuracy	0.696429	0.558824	0.534722	0.642361	0.5	0.673333	0.546875

## Sheet: eigenvector centrality
	Logistic Regression	Nearest Neighbors	Decision Tree	Neural Net	AdaBoost	Bagging KNN	Bagging Logistic Regression
roc_auc	0.632576	0.632576	0.4375	0.632576	0.664835	0.668421	0.632576
accuracy	0.647059	0.647059	0.411765	0.647059	0.676471	0.676471	0.647059
balanced_accuracy	0.632576	0.632576	0.4375	0.632576	0.664835	0.668421	0.632576

## Sheet: second order centrality
	Logistic Regression	Nearest Neighbors	Decision Tree	Neural Net	AdaBoost	Bagging KNN	Bagging Logistic Regression
roc_auc	0.510582	0.639423	0.668421	0.633333	0.521978	0.568182	0.510582
accuracy	0.558824	0.647059	0.676471	0.647059	0.5	0.588235	0.558824
balanced_accuracy	0.510582	0.639423	0.668421	0.633333	0.521978	0.568182	0.510582

## Sheet: eccentricity
	Logistic Regression	Nearest Neighbors	Decision Tree	Neural Net	AdaBoost	Bagging KNN	Bagging Logistic Regression
roc_auc	0.560606	0.547619	0.570175	0.741379	0.557692	0.579167	0.6875
accuracy	0.529412	0.470588	0.558824	0.558824	0.588235	0.529412	0.588235
balanced_accuracy	0.560606	0.547619	0.570175	0.741379	0.557692	0.579167	0.6875

## Sheet: degree centrality
	Logistic Regression	Nearest Neighbors	Decision Tree	Neural Net	AdaBoost	Bagging KNN	Bagging Logistic Regression
roc_auc	0.696429	0.558824	0.485714	0.749123	0.5	0.673333	0.696429
accuracy	0.705882	0.558824	0.470588	0.735294	0.5	0.676471	0.705882
balanced_accuracy	0.696429	0.558824	0.485714	0.749123	0.5	0.673333	0.696429

## Sheet: betweenness centrality
	Logistic Regression	Nearest Neighbors	Decision Tree	Neural Net	AdaBoost	Bagging KNN	Bagging Logistic Regression
roc_auc	0.485714	0.371111	0.503788	0.475694	0.721154	0.514286	0.475694
accuracy	0.470588	0.441176	0.529412	0.470588	0.705882	0.529412	0.470588
balanced_accuracy	0.485714	0.371111	0.503788	0.475694	0.721154	0.514286	0.475694

## Sheet: Classifiers parameters
The results presented in this spreadsheet are for random state set to 0.
Logistic Regression	random state = 0
Nearest Neighbors	K=3
Decision Tree	max depth = 5
Neural Net (MLPClassifier)	alpha = 1, max iterations = 1000
AdaBoost	None
Bagging KNN	max samples = 0.5, max features = 0.5, random state = 0
Bagging Logistic Regression	random state = 0 (logistic regression), max samples = 0.5, max features = 0.5
