# Supplementary material for: Using parenclitic networks on phaeochromocytoma and paraganglioma tumours provides novel insights on global DNA methylation
Source: Sci Rep. 2024 Dec 2;14:29958. doi: 10.1038/s41598-024-81486-9 (PMC11612305; doi:10.1038/s41598-024-81486-9)
Supplement: Supplementary file 6 — Supplementary Material 6 [file 41598_2024_81486_MOESM6_ESM.csv]

0	coefficient
cg11837293	0.003139707944335186
cg10928544	0.0028430715245684906
cg02622647	0.002777833158020664
cg26618441	0.0027606450948983166
cg22933800	0.002746893308972631
cg24435747	0.0027369598853073693
cg12911732	0.002703833150578042
cg03850256	0.0025385883850372595
cg12602405	0.0023185033744572547
cg06193597	0.002303015677426823
cg03317045	0.002301882964376075
cg05146756	0.0021807454144885975
cg00428457	0.0021482669900803873
cg25319067	0.0021039399259626976
cg21569398	0.0020824573547795046
cg11299477	0.002064982715524194
cg14715697	0.0020396242742233657
cg21219903	0.0020221466029652444
cg18609044	0.0020099678582053155
cg20906524	0.0020049676028903837
cg13978777	0.0019513929967845793
cg02335251	0.0019454403884672155
cg11692124	0.001905489955499614
cg05528899	0.001883857308036872
cg02693607	0.00187554835483695
cg01521080	0.0018412708667153396
cg14883993	0.0017575707637377327
cg14985891	0.0017308273012872466
cg13866767	0.0016804332345930234
cg16265717	0.0016779020983708553
cg16571372	0.0016728993631517108
cg12456778	0.0016254121102021143
cg04707519	0.0016224933177684106
cg00783748	0.0016222985597971738
cg20509869	0.0016127171051759457
cg13181164	0.0015978413104558616
cg12747056	0.0015918393512237084
cg18391209	0.0015860287556718029
cg06838090	0.0015859250854352318
cg21127079	0.001536405812755588
cg23204968	0.0015013783096697118
cg09574009	0.0014806812740998864
cg01597480	0.001474154797949819
cg25639095	0.0014646125463432926
cg01609214	0.0014351515432279355
cg18525352	0.001403293136623417
cg01210307	0.0013960404441010813
cg02714192	0.0013939958452402024
cg01247693	0.0013915173771122716
cg21228424	0.001329652224580314
cg10620881	0.0013138301807934288
cg16433737	0.0013124797521990085
cg24502224	0.0013062312855037922
cg13851508	0.0012920937085827754
cg09559196	0.0012915360516490577
cg11421768	0.0012905107105201823
cg07338782	0.0012681412404767051
cg19086497	0.0012628920864319263
cg20494738	0.0012603796602633952
cg19797049	0.0012599098978132092
cg12303318	0.001246702425336364
cg12988117	0.001233057585461459
cg15910502	0.001222645890495651
cg18344063	0.0012161592697932744
cg11986813	0.0012069073262343459
cg03731303	0.0011921883502564964
cg25084760	0.001189443315948316
cg07884168	0.0011885712737180296
cg12232222	0.0011839181577149446
cg24170040	0.0011835013057880303
cg05495546	0.0011751404453214948
cg07496621	0.0011650036845384387
cg22797297	0.0011601844075000893
cg12676702	0.0011330754950376316
cg18728025	0.0011155761000617437
cg14018024	0.0011041583065633795
cg18530956	0.0010921127222128233
cg10061129	0.0010773026216415076
cg09862193	0.00107654006231034
cg20229025	0.0010765240976864732
cg00997251	0.0010612406306680382
cg15188268	0.001060199731233843
cg22686523	0.0010600356139502788
cg25192855	0.00105678289888844
cg04247152	0.0010563606661146798
cg05834845	0.001055549582281345
cg03293884	0.0010467109629490072
cg18166376	0.0010401763536976652
cg13750264	0.00103597844137486
cg03000585	0.001021414632341671
cg03773809	0.0010089152814483709
cg24115681	0.0009961566910495561
cg13814677	0.0009955727407632456
cg17649293	0.0009948465629306582
cg16203262	0.0009864539217951413
cg16394018	0.0009705106655230736
cg26003056	0.0009680395745441234
cg21270243	0.0009531669789431368
cg22609784	0.000951194069521871
cg03548062	0.0009473243118099152
cg01431340	0.0009454038803423085
cg14753631	0.0009447199772557254
cg00474889	0.0009420054260380182
cg06479254	0.0009398537256504362
cg18403361	0.00093744466070709
cg10312476	0.0009369481659145449
cg22338356	0.0009361453843362396
cg13504411	0.0009361166750957671
cg09336899	0.0009361055344190479
cg05644223	0.0009327516342171785
cg00765705	0.0009261849256299343
cg14602087	0.0009249411819709436
cg11600186	0.0009243194431338004
cg08657654	0.0009227678302688483
cg25157999	0.0009226381647817209
cg09955012	0.0009224922930120617
cg14398860	0.0009156857669800597
cg02822108	0.0009121452785375496
cg06990110	0.0008976070400269756
cg09579704	0.0008940028954952637
cg15648389	0.0008787393381023005
cg17979719	0.0008766647910342741
cg09210956	0.000875012842316548
cg13776884	0.000871774412728972
cg00922200	0.0008688863817838481
cg19412295	0.0008623507595892913
cg09550083	0.0008495255298215175
cg12486493	0.0008447498365096575
cg00494287	0.0008396243529067255
cg07778819	0.0008360059110836009
cg16821385	0.0008359215659628611
cg08466517	0.0008292644023554639
cg11806439	0.0008272539450888146
cg10786572	0.0008268505170769405
cg17481912	0.0008233249656091994
cg27239981	0.0008123251165818921
cg11452329	0.0008041134287737758
cg11953254	0.0007972450848155973
cg27005749	0.0007961679683637354
cg16991868	0.0007945510298848584
cg10767554	0.0007913954589587705
cg05958922	0.0007887876369444945
cg13591408	0.000787970192735464
cg04481096	0.0007852649195537291
cg18378811	0.0007827492144302806
cg14508021	0.0007813660667601327
cg04696808	0.0007799006569460367
cg25603883	0.0007752529593647692
cg11992621	0.0007751376757346695
cg14859874	0.0007734677858251492
cg26345613	0.0007720782676549298
cg17375248	0.0007687409156432847
cg17534999	0.0007639709202680222
cg09942166	0.000759153566219508
cg04068980	0.0007562303719818316
cg11362010	0.0007502310814806867
cg24139898	0.0007435576353122655
cg20463151	0.0007384791455631116
cg03632704	0.0007342842182414085
cg05108467	0.0007323445346899944
cg14289461	0.0007304534928778904
cg15053253	0.0007234190519001663
cg27365701	0.0007126094199553155
cg16575125	0.0007093207818895267
cg13995599	0.0007044019648898136
cg01904886	0.000704136892175436
cg09450153	0.0007023999741628523
cg17404449	0.0007011369439203711
cg07229212	0.0007008713824894827
cg16370398	0.0006976139767316412
cg18900812	0.0006902035869122157
cg14754427	0.0006897151357773085
cg04592560	0.000669313137077033
cg15002691	0.0006692100695376167
cg22076311	0.0006673611830056191
cg24427243	0.0006662109391398027
cg19997662	0.0006608129310843794
cg14527333	0.0006603070845531958
cg12642717	0.0006597155634501421
cg09902818	0.0006590505050501092
cg12472597	0.000657264129091253
cg20251943	0.0006558208603083338
cg12019614	0.0006533057779637368
cg16489975	0.0006504321659138979
cg04605980	0.0006432597792796458
cg13813366	0.0006360027427748899
cg00024967	0.000631233562884623
cg15341866	0.0006290988107152925
cg14515517	0.0006254118611385886
cg23514619	0.0006252437297619899
cg01569601	0.0006157789796327527
cg11793699	0.0006115246219970069
cg05174942	0.0006074962989446123
cg13181974	0.0006047934677353964
cg05084668	0.0006021344408093405
cg17504135	0.0006015760221625622
cg11357542	0.0006012167044537232
cg19660729	0.0006002933442703866
cg13713739	0.0005986680851331528
cg12539415	0.0005968827456051942
cg19745415	0.0005964143847820456
cg23804921	0.0005963630601070329
cg23169883	0.0005956301372174272
cg11312353	0.0005904789799256894
cg09469870	0.0005889497291384875
cg08198075	0.0005876612347220842
cg20597477	0.0005874803750134722
cg09257677	0.000585895006868028
cg16318311	0.0005855133345760515
cg02269984	0.0005827861861978967
cg01730064	0.0005822008659343116
cg20605886	0.0005814822348307738
cg02922817	0.0005779939175013038
cg23503075	0.000576811507483616
cg09626636	0.0005757809631832166
cg17949969	0.0005680219786943419
cg01871581	0.00056537380367333
cg07076109	0.0005551693938084073
cg09111484	0.0005539205406637553
cg20100745	0.0005538890988802079
cg08626382	0.0005525138767950243
cg10070788	0.0005509240034600002
cg14112754	0.0005456070124227284
cg06390484	0.0005435228170619745
cg22081096	0.0005414687325109284
cg01265068	0.0005341079438481632
cg02909789	0.0005335449167458346
cg03249011	0.0005323593446856792
cg19547192	0.0005292646841198629
cg01974091	0.0005270423687941289
cg02501166	0.0005224597672014121
cg23136645	0.0005184227391245911
cg23850174	0.0005117228444677289
cg08288016	0.0005112617864518273
cg07786995	0.0005083911702142329
cg09451574	0.0005076656699465376
cg14623715	0.0005054259981326641
cg01261206	0.0004964786040401009
cg17916835	0.0004925180700780415
cg27095915	0.0004916240530137612
cg11597497	0.00048757306933949616
cg25586410	0.00048677644688979943
cg09804503	0.00048602897040679035
cg19801646	0.00048433432238973064
cg00569276	0.0004832471788596706
cg22115076	0.0004824214455762369
cg27518976	0.0004815549102003648
cg25817701	0.0004783661861264054
cg26854559	0.00047811040264766403
cg04246305	0.0004778890222334414
cg19251656	0.0004760162193908389
cg20426042	0.00047304637561152536
cg23657179	0.0004712033772311879
cg00026603	0.00046990491208520266
cg04308089	0.0004681680480931252
cg19810954	0.0004630687252940479
cg09871265	0.00046224775355645876
cg18303423	0.00046179303613727574
cg16727243	0.00046145165944190346
cg01307684	0.000459009764497784
cg14055970	0.00045747928630891744
cg08896939	0.000454673578209282
cg10617784	0.0004540209232669834
cg09644974	0.00044562027878570815
cg18774642	0.00044424680869864806
cg09751515	0.0004425417188035029
cg08659204	0.0004362716491527794
cg00759329	0.00043237722391552237
cg19743103	0.00043221818357126095
cg11738485	0.00043206824179454
cg11246233	0.00042835251976348194
cg19308375	0.0004268402450965905
cg26823762	0.00042651059640072244
cg19263868	0.0004218560094228005
cg05687834	0.0004215723652732828
cg06773116	0.00041119771347011055
cg17099445	0.00041073670559277256
cg07366188	0.0004103736264097306
cg23749637	0.00041018922439562907
cg01461552	0.000407496170494107
cg04917860	0.0004062978860161846
cg03143849	0.00040186606954880407
cg17900076	0.00040043647516836613
cg20883194	0.0003989865686838202
cg24530489	0.0003986443852696435
cg04858586	0.00039670282107012045
cg21505571	0.00039666885761788424
cg12229364	0.0003957441141776587
cg05900234	0.0003944333329555113
cg18011916	0.0003909181826869575
cg05339403	0.000386492294063623
cg15902390	0.0003827466064848233
cg05731808	0.00038132787111790084
cg19805005	0.0003807539802366273
cg22393436	0.00037872904357393554
cg11118778	0.00037624675411811464
cg00962903	0.0003739727202588666
cg15732107	0.00037355732500169125
cg00377087	0.00037303460626031485
cg15296664	0.00037165621267390723
cg23837265	0.0003708825685333182
cg05930091	0.0003691099619256044
cg14203426	0.0003668124565099007
cg23157239	0.00036634845708298654
cg00370106	0.0003641348020757467
cg26717590	0.0003621245436042944
cg20979042	0.0003596397310732466
cg17861863	0.00035251564313290866
cg16810279	0.00035143321535866076
cg08971041	0.0003504182230638791
cg13286116	0.00034694320948850326
cg01998213	0.0003463700788442219
cg25813936	0.00034531002711781075
cg06743037	0.0003444830518017396
cg10365984	0.0003410415808143516
cg17009842	0.0003392584239773772
cg18086520	0.0003370317417674091
cg23864180	0.00033570010884789004
cg25140190	0.0003341785361461652
cg03496520	0.00033163351950832277
cg17933009	0.00033036360521819416
cg15790212	0.0003243320226720765
cg01411921	0.00031962457455604414
cg17543218	0.000318199930124023
cg11121623	0.00031681365011019814
cg07241909	0.0003158329952176003
cg00033551	0.0003156681991888799
cg21537187	0.00031367427692751716
cg23161733	0.0003085441372655652
cg12852187	0.00030765566499969707
cg15440158	0.0003029538759423389
cg14235846	0.00029921778756516657
cg21245132	0.00029823221604862685
cg17684207	0.0002970948212607027
cg18236464	0.0002932523589949987
cg12334842	0.00028981526076138575
cg10824810	0.00028976047229878473
cg23698269	0.00028723644237095135
cg07983363	0.0002866002708930544
cg15400671	0.00028618857977488765
cg23814228	0.0002857519440553563
cg17022548	0.0002852599433543632
cg03381704	0.0002851503816496715
cg09235562	0.0002846803785700723
cg00831726	0.00028065892419108963
cg19617080	0.0002805624557173875
cg23904595	0.00027708195624939633
cg18954479	0.0002755135071066698
cg13885155	0.00027371298761563273
cg13431037	0.00027370035779412054
cg10678427	0.0002729167148324493
cg27592331	0.00027280852164361164
cg18773129	0.00027070106911046885
cg12311175	0.0002683620132027656
cg12645852	0.0002680714407866001
cg10853543	0.0002655261519580628
cg13945749	0.0002654301382969227
cg25654695	0.0002649175388099543
cg04255230	0.0002640480183405961
cg00021256	0.00026295685762241217
cg14159672	0.0002618196306975265
cg14994183	0.00026076607714675394
cg09645993	0.00025989198024776734
cg25451660	0.00025821247884190624
cg13647079	0.00025613456045814185
cg05304979	0.00025504812968321747
cg24453580	0.0002550233348220295
cg10549986	0.00025367127061797135
cg19537719	0.0002533721449421024
cg07326765	0.00025156001110586884
cg12744859	0.0002515526227259381
cg03995968	0.00024616439131876076
cg04650789	0.00023863799880593587
cg06508623	0.00023616607688896576
cg09185884	0.00023589287684020323
cg14112569	0.0002357799354616883
cg23068558	0.00023350334503351457
cg13912224	0.00023235313743918024
cg09451188	0.00022973936909898853
cg15618108	0.000228090143123384
cg05040725	0.0002210964123123602
cg16327891	0.00021606186809031326
cg14263222	0.00021522289381238133
cg20445402	0.00021478432888212293
cg25009965	0.00020840149886025203
cg01401824	0.0002082634963896576
cg12036633	0.00020653554470839022
cg15563309	0.00020429332487880791
cg08662620	0.00020386970133067766
cg01346013	0.00020345517928644404
cg00454770	0.0001989319762058017
cg23887948	0.00019673676206246392
cg22108292	0.0001959842399160549
cg06587187	0.00019520862315725588
cg17972100	0.0001915012242838394
cg23780146	0.00019000137156147665
cg03448169	0.0001864078381840182
cg24248505	0.00018502193415494746
cg08539965	0.0001843107860927532
cg12058875	0.00018343613047144253
cg24096120	0.00018180584263646315
cg27048388	0.00018165456274805576
cg08081390	0.00018092358510899843
cg17067544	0.00017985078565172232
cg24921031	0.00017949439395099933
cg23246095	0.00017541545896693707
cg12561776	0.0001742694393595556
cg13696236	0.00016912458600554846
cg12536502	0.00016762569028895563
cg00242786	0.00016708269251777247
cg01403030	0.00016539681317676757
cg17272549	0.00016527408110429006
cg14878913	0.0001621967761522391
cg25195210	0.00015912563800664614
cg20853771	0.0001552907334966925
cg02605601	0.0001534880576633625
cg16389901	0.00015133630456069894
cg10606127	0.0001496191466535299
cg02853154	0.0001488698190336244
cg16570157	0.00014762496835782923
cg00549574	0.00014624455262255513
cg03310087	0.00014570120973205242
cg17485838	0.00014468715503768774
cg05648303	0.0001431556686580681
cg11862144	0.00014268753137787447
cg09599862	0.000140385441932987
cg25689460	0.00013479725718154633
cg24321706	0.00012924709404054014
cg13752114	0.00012806061812402952
cg00293940	0.00012754344722701766
cg24780501	0.00012742946396613442
cg06303772	0.00012725960563220336
cg24601055	0.00012281373497426961
cg10962524	0.0001222214798819298
cg26593946	0.00012098427809632116
cg13289202	0.00011879970909925033
cg03214478	0.00011480830794012108
cg18913890	0.00011450072133008825
cg26794885	0.0001112078556738653
cg27289463	0.00011061950933102239
cg25179876	0.00011044596634491582
cg23685155	0.00010868439221672839
cg08477332	0.00010754267008046106
cg19876092	0.00010751929782677329
cg25352342	0.00010737912393305051
cg09491542	0.0001055899794362842
cg02524863	0.00010528248206015564
cg05758978	0.0001037494620733407
cg26354017	9.85478757611154e-05
cg05477823	9.385000863735992e-05
cg18966688	9.289024109160455e-05
cg12817908	9.097049898061658e-05
cg18188653	8.84986936173917e-05
cg22513691	8.637266050620044e-05
cg02632314	8.276685363527872e-05
cg05279229	8.243015298455003e-05
cg27408541	8.137051967793088e-05
cg02613510	7.839300475074227e-05
cg01893068	7.836605626942334e-05
cg09257635	7.633271520288571e-05
cg04303509	7.598331326668498e-05
cg08467103	7.358919866805629e-05
cg13520053	7.356331297599457e-05
cg12421834	7.326031070393659e-05
cg21823502	7.184786136801201e-05
cg06822690	7.069987323440207e-05
cg00859888	7.007383197900562e-05
cg22519160	6.876285594723189e-05
cg05461503	6.731623262912497e-05
cg01250842	6.626250853155478e-05
cg26567163	6.413410956901e-05
cg13824815	5.9768346926616505e-05
cg18658151	5.718172910767702e-05
cg04541368	5.6908911575170076e-05
cg05373251	5.628008433992306e-05
cg21341586	5.501745083115055e-05
cg23244022	5.416876620890667e-05
cg04906816	4.905260193516547e-05
cg18571412	4.8791936178390005e-05
cg08602346	4.6025619556419156e-05
cg11965913	4.4040577067521804e-05
cg03396151	3.585620629390089e-05
cg22510134	3.41200214307497e-05
cg07301044	3.370363909627782e-05
cg06894723	3.138316133665615e-05
cg04573398	2.7456792249061503e-05
cg20088245	2.589829455926519e-05
cg19742736	2.494571574910019e-05
cg00739066	2.4803857778228516e-05
cg14823429	2.3441667814824976e-05
cg07167872	2.3249732461448807e-05
cg00366103	2.2677759172235262e-05
cg02013841	1.988151454415274e-05
cg00799539	1.7258630736076733e-05
cg21473741	1.5005831048483237e-05
cg01422262	1.4412905291943833e-05
cg02127238	1.4300336120534267e-05
cg17510385	1.1388576606741568e-05
cg16310491	1.057473913253994e-05
cg09271709	9.811220242005465e-06
cg20482462	8.594228189352426e-06
cg12747584	5.91663676056169e-06
cg23916104	5.18060794683417e-06
cg06703222	5.020992579407387e-06
cg26619624	4.609546351077255e-06
cg06526980	4.3711961904604925e-06
cg09013655	4.221468701455452e-06
cg17221584	2.5178146894508613e-06
cg10261191	1.663274198996526e-06
cg01875784	-1.789493987853261e-07
cg25198340	-1.0322817691898918e-06
cg19589939	-1.2758025761788484e-06
cg25227803	-6.613978333277419e-06
cg10415314	-7.200271867591933e-06
cg05543030	-8.603595783961234e-06
cg13342634	-8.76644445721709e-06
cg25296103	-1.0727553615277452e-05
cg00048370	-1.0796788420641395e-05
cg02533058	-1.172528472312099e-05
cg26477488	-1.2077099458801188e-05
cg03479065	-1.2695368218031837e-05
cg09295799	-1.2820109194786994e-05
cg04589674	-1.3102205946725972e-05
cg18870258	-1.4279152529199935e-05
cg05348366	-2.2663020429436405e-05
cg15749858	-2.659124392487986e-05
cg17023122	-2.693662245264494e-05
cg04640920	-2.7812766291327498e-05
cg21741284	-2.7854447929634544e-05
cg16999254	-2.788340480491891e-05
cg04131969	-2.8914277090454942e-05
cg26585452	-3.206825349045225e-05
cg05353869	-3.276054583770637e-05
cg16622061	-3.32841899551782e-05
cg12324144	-3.410828223005043e-05
cg04728296	-3.857524884318621e-05
cg08802841	-3.9332512573235466e-05
cg24685664	-4.026482652171923e-05
cg24364223	-4.155757393175694e-05
cg00084338	-4.601002165888132e-05
cg01513157	-4.69796011836091e-05
cg25580656	-4.736624942867243e-05
cg19095981	-4.876065875052095e-05
cg13373343	-4.955820515455609e-05
cg06701800	-5.0915807107977216e-05
cg10631373	-5.393737786356616e-05
cg27542767	-5.655205623841948e-05
cg10034176	-5.722084393377952e-05
cg17485717	-5.7943461726362335e-05
cg16096176	-5.8553242606713276e-05
cg10382206	-6.253158674023074e-05
cg04569615	-6.330034727401764e-05
cg16043651	-6.499310492662448e-05
cg10768108	-6.599322605693047e-05
cg14142836	-6.615450617691064e-05
cg08079908	-6.705080672581614e-05
cg19684783	-7.144317613499964e-05
cg14891195	-7.689479807211236e-05
cg18738190	-8.357224365811275e-05
cg00584026	-8.468166785596755e-05
cg02622601	-8.639744391325253e-05
cg20442379	-8.731963078512305e-05
cg20485607	-8.978018508979212e-05
cg11314684	-9.796185121848244e-05
cg04993605	-9.921440991330057e-05
cg15546638	-0.00010070491266780944
cg08401628	-0.00010156266927099087
cg02515217	-0.00010308264754830286
cg05350360	-0.00010493784629081747
cg26727768	-0.00010504478372855935
cg20198242	-0.00011273233589796349
cg13322063	-0.00011274130398087725
cg11490944	-0.00011412242972625651
cg06787912	-0.0001142048054141134
cg01428378	-0.00011427326816877563
cg04935109	-0.00011545231590693193
cg15006175	-0.00011851502677650704
cg15129144	-0.00011907311545770003
cg26060971	-0.00012011127626452673
cg11342198	-0.0001253472061921558
cg17872799	-0.00012595241664426903
cg24090990	-0.00013042032109868978
cg18788940	-0.0001332619035739398
cg08188268	-0.00013380553950804772
cg08114842	-0.00013578754325312042
cg12958813	-0.00013666184503118494
cg07328987	-0.00013743707685931464
cg18918831	-0.00013779647702091125
cg25835568	-0.00013801157405569375
cg01811882	-0.00013903784836333542
cg11564601	-0.00014172252249805025
cg03892838	-0.00014407682728998113
cg18009021	-0.00014571901697511887
cg13995854	-0.00014907351694319035
cg01246520	-0.00014921494259086945
cg05390968	-0.00015108513510139228
cg21757281	-0.00015255896593780482
cg04194674	-0.00015306173595740452
cg26675336	-0.000153362110565305
cg10447615	-0.0001552639084501005
cg21912556	-0.0001556993662464927
cg11713658	-0.00015580176655118197
cg02266086	-0.00015611417721071052
cg15633390	-0.00015854493197037055
cg22610655	-0.00016020591343071032
cg27508545	-0.00016105589605072416
cg11537406	-0.00016514671541897023
cg26749518	-0.00016730690383156042
cg05918292	-0.00016993816702429778
cg00929860	-0.00017018489453771705
cg16610086	-0.00017067331799604823
cg14062977	-0.00017166195040984908
cg19175386	-0.0001720209086717049
cg03258727	-0.0001740702760768252
cg00522883	-0.00017533718136375015
cg23067085	-0.00017552858514798195
cg05825244	-0.0001760480349831224
cg06539449	-0.00017726877594295478
cg06821828	-0.00017896908554596215
cg10619411	-0.00017965301636431571
cg18499201	-0.00018323099817726805
cg13593391	-0.00018681973620191943
cg09506037	-0.00018822667955142563
cg25134647	-0.00018982707448030972
cg06837568	-0.00019098169536892407
cg02213103	-0.00019131074093625382
cg00447052	-0.00019160027767219125
cg20340866	-0.00019395646774183166
cg24795274	-0.00019637703484784926
cg07128900	-0.00019899250235331633
cg00055617	-0.00019932325672094976
cg10754215	-0.00020047113056263552
cg21029901	-0.0002044998017166476
cg16742703	-0.00020456096120322284
cg08710597	-0.00020485666895908965
cg01695083	-0.00020491060643912265
cg13829680	-0.00020559126231150783
cg14654171	-0.00020625568856941267
cg00106345	-0.00020819632590950084
cg13796250	-0.00021043403886109784
cg23279522	-0.00021159377000548376
cg01412419	-0.00021262365061251306
cg14556787	-0.00021404098902390087
cg05702218	-0.00021670261410142134
cg11628972	-0.00021930991996041888
cg18197377	-0.00022079631419242847
cg26872028	-0.00022225572627845074
cg13777287	-0.0002237121109532639
cg07740306	-0.0002295861480273001
cg22187354	-0.00023071883334386853
cg10380328	-0.00023171320210911195
cg18180276	-0.00023213436882187
cg16484967	-0.0002322586448745081
cg18566883	-0.00023228369847046708
cg08866991	-0.00023382599632759611
cg13401893	-0.00023388277930776625
cg07078958	-0.00023579852800089237
cg24898738	-0.00023630816915362135
cg01688536	-0.00023778372329217334
cg03890368	-0.00024179182613116108
cg09569760	-0.0002457491028020744
cg05330121	-0.0002504660309566265
cg19156875	-0.0002520767294070654
cg21551979	-0.0002524573299104116
cg11601027	-0.00025275950465581006
cg06188083	-0.00025303089092104734
cg22853713	-0.00025313312864120533
cg03588998	-0.0002538625688536706
cg14326413	-0.0002570254227149656
cg03544781	-0.00025947140541419104
cg04785902	-0.00025964142796407663
cg17178900	-0.00026162888846743165
cg12798775	-0.0002635889123967452
cg22054918	-0.0002657238678124288
cg18684142	-0.0002663846843278274
cg02952295	-0.000267867080903233
cg14274357	-0.00027055302463270856
cg19382136	-0.00027112668085375554
cg27616227	-0.00027221816191241524
cg03917138	-0.0002735849102968598
cg14516100	-0.00027814986723768623
cg04982308	-0.0002813104865724942
cg22009464	-0.0002813372831427416
cg12052265	-0.0002826235142265982
cg10536999	-0.0002856574194044959
cg18287066	-0.000287565571778999
cg00430542	-0.00028924651582865545
cg10660253	-0.0002894157173517565
cg26337070	-0.0002930775122912018
cg24940967	-0.00029381609818816606
cg18912160	-0.00029429147371599554
cg04065210	-0.00029919675607056396
cg19047868	-0.00030007581875741003
cg15986668	-0.0003018217657371298
cg13947167	-0.0003101774712339466
cg10662314	-0.0003115704629749941
cg25377206	-0.0003135040915481783
cg16856049	-0.0003135850209054496
cg00568384	-0.00031806334095275533
cg07716408	-0.0003182962839798513
cg09614389	-0.0003184707194368718
cg03604763	-0.00032167669456395845
cg17840047	-0.00032568906437709105
cg12492273	-0.00032743701119581075
cg08570639	-0.00032822602519907165
cg07933078	-0.00033609422820244495
cg14101485	-0.0003369064913316319
cg00005740	-0.0003384905928546459
cg19154027	-0.00034044909424141615
cg10953002	-0.00034269491018168826
cg08141395	-0.00034293407972253075
cg12512771	-0.0003454357868667778
cg02236650	-0.00034821825427796486
cg14391382	-0.0003528940932406847
cg08290076	-0.00035329551099453477
cg19561297	-0.0003543334900361961
cg12014181	-0.0003555631345929834
cg10402321	-0.0003556848249408672
cg18805164	-0.00035779258476028214
cg09662496	-0.00036019459214200897
cg09555736	-0.0003648128562518879
cg14317384	-0.00036770554233194575
cg13543436	-0.00036925441000476415
cg26224018	-0.00036963543677998864
cg10064922	-0.00037013200010379486
cg17525436	-0.0003736657799581186
cg14154784	-0.00037712015074680213
cg22530462	-0.00038260830262649395
cg20432960	-0.0003834159921302449
cg05908105	-0.0003842945525952468
cg05219493	-0.0003847026274843225
cg09987620	-0.0003856720791100035
cg12073779	-0.00038799224746295457
cg26298737	-0.00038965869041550203
cg00130808	-0.00039338195657291663
cg02108623	-0.00040027524114814265
cg00711072	-0.00040177504549072083
cg17108141	-0.00040504152111191217
cg18139806	-0.0004072745308609991
cg13731800	-0.00041062493574340844
cg22189786	-0.00041347449567495707
cg00129811	-0.0004136981650162073
cg01263631	-0.0004164400897760789
cg00174573	-0.00041679754295095536
cg04308687	-0.0004168746242668747
cg13375589	-0.0004253590611341553
cg08938793	-0.0004267521098834832
cg24195359	-0.0004282075034151591
cg02899346	-0.0004293980866916563
cg27137430	-0.0004312791942259352
cg09780180	-0.0004318994799125798
cg26120787	-0.0004348441746321929
cg23298862	-0.0004358675414410734
cg22046408	-0.00043725738050938337
cg19380793	-0.0004397533817655373
cg02984092	-0.0004406022135606672
cg17743250	-0.0004438084433465736
cg27417997	-0.0004482494021969316
cg21158163	-0.0004482735603125936
cg11235594	-0.0004490447513208786
cg08731559	-0.000456411123376257
cg13639451	-0.0004573300145062029
cg25538415	-0.00046173356415246463
cg03607220	-0.0004644050833013481
cg06230206	-0.0004670192312107325
cg01644731	-0.0004671272095607781
cg01025800	-0.00046840332595816546
cg14617041	-0.00046895021030680614
cg19022006	-0.000470549524431313
cg16665866	-0.0004766068253087545
cg01224715	-0.00047797940737428617
cg05523017	-0.00047908365792420133
cg00908004	-0.0004794766110525538
cg10866060	-0.00047956960339889764
cg27021181	-0.0004844904995271549
cg25801976	-0.00048531569970934987
cg00186954	-0.0004856599162610922
cg20338426	-0.00048620469165452874
cg03847932	-0.0004922113729519606
cg15319311	-0.0004954563549824086
cg07061368	-0.0004982094198769564
cg13929270	-0.0005030125265276021
cg09439204	-0.0005030437813359049
cg02927252	-0.0005053750082597301
cg13930811	-0.0005059814024406203
cg19943578	-0.0005100142843769106
cg23054456	-0.0005193790323378638
cg12182937	-0.0005211398541614636
cg26926765	-0.0005227504289162092
cg04646987	-0.000528792608985649
cg17586256	-0.0005341052371687905
cg25722945	-0.0005349277412147354
cg22773661	-0.0005359801087465962
cg07277618	-0.0005389467982041054
cg19326244	-0.0005392135951787166
cg04115680	-0.0005426027036835591
cg14849140	-0.0005486904314098747
cg08424184	-0.0005487816683423783
cg19660812	-0.0005491479075501705
cg14375747	-0.0005536814612144236
cg24210280	-0.0005551611393311406
cg01113811	-0.0005607439961996803
cg15934776	-0.0005638589706647113
cg21270847	-0.0005694399973220091
cg27549720	-0.0005709329812095636
cg01244270	-0.000571606427180785
cg03018496	-0.000578061411221094
cg02148426	-0.000582332305545019
cg12630520	-0.0005838539770873373
cg07796016	-0.0005881473843089445
cg15462501	-0.0005886628399240168
cg05142677	-0.0005914917356185854
cg04737131	-0.0005915634657471761
cg16528895	-0.0005940907666500031
cg27395066	-0.0005980419720351156
cg06758255	-0.0005999829555461466
cg03498091	-0.0006118278543660036
cg07385423	-0.0006146997970685536
cg11588197	-0.0006230305130696943
cg15536947	-0.0006242391223414941
cg27387888	-0.0006249060420606736
cg25005674	-0.000631209990400597
cg06378434	-0.0006426011366279372
cg00163018	-0.0006449535928288619
cg25650579	-0.000648903019567456
cg26720913	-0.0006541723267574083
cg04989185	-0.0006553099057139498
cg23681745	-0.0006571997527413458
cg02696327	-0.000663171301482286
cg15129097	-0.0006638841944267887
cg15645203	-0.0006875725578911926
cg10296238	-0.0006886815518312527
cg19533294	-0.0006918870104813471
cg17102648	-0.0006925288540104759
cg02853801	-0.000693441148922705
cg18319533	-0.0006946599837437227
cg02346790	-0.0006993334060087092
cg03283124	-0.0007016480224943463
cg02227188	-0.0007024762101876062
cg18024479	-0.0007035099315144677
cg26511507	-0.0007097179087278922
cg27501748	-0.0007164464446887961
cg04223553	-0.0007165985023977288
cg06809252	-0.000718107400623764
cg02829743	-0.0007190461953277365
cg22614142	-0.0007223548769358143
cg09824603	-0.0007223695329296356
cg13691961	-0.0007227733810990819
cg02632490	-0.0007264470611124875
cg14373727	-0.0007267735025888644
cg04912712	-0.0007326905844967473
cg19487738	-0.0007340942658357914
cg21081729	-0.0007407778026447424
cg25407979	-0.0007442368914478689
cg20992663	-0.0007469174621615049
cg24136740	-0.0007611727382958567
cg12155547	-0.0007631659384752915
cg12237617	-0.0007697510021956723
cg00868875	-0.000771540481347074
cg23330450	-0.0007762940033128728
cg26635451	-0.000777568173586443
cg16498913	-0.0007827669845228036
cg27610821	-0.0007874175815267186
cg02180979	-0.0007901565889142237
cg24503407	-0.0008040345660226355
cg24452128	-0.0008055122228166957
cg00990020	-0.0008287725569200249
cg11566521	-0.0008386267078686142
cg00026909	-0.000842629745880278
cg11153400	-0.0008456180605740202
cg20430047	-0.0008465392170200018
cg04798314	-0.0008724257750253751
cg19403029	-0.0008739520151958904
cg20518446	-0.0008802172148745019
cg06329735	-0.0008867569585918853
cg08289350	-0.0008943634800531474
cg24847366	-0.0008971811790981783
cg11671670	-0.0009092822263568861
cg17083494	-0.000909848937891424
cg19773937	-0.0009123740833344985
cg03207915	-0.000918805313343225
cg27317046	-0.000924160208077489
cg26708220	-0.0009242854376057282
cg10744200	-0.0009259460242321704
cg19111999	-0.0009305400483700005
cg01154445	-0.0009352300079916031
cg18882687	-0.0009358384149602895
cg09129334	-0.0009368304930934092
cg17449954	-0.00094568235497005
cg22066180	-0.0009556057645868019
cg20466180	-0.0009657791354621117
cg11875044	-0.0009705466960247058
cg09803321	-0.0009813764089872607
cg04370442	-0.00099037091582442
cg25450819	-0.00100984717824425
cg11468148	-0.0010130092590389097
cg02381279	-0.0010149705352851869
cg24121069	-0.0010348784941211372
cg01005968	-0.0010415799342253008
cg05017309	-0.0010514970367860698
cg23785859	-0.001053202817694994
cg18447972	-0.0010546285028397138
cg08614334	-0.0010600891034509008
cg09571972	-0.0010659752144444711
cg05035143	-0.0010687517935829022
cg15975806	-0.0010863202070499028
cg15376615	-0.0010867922669054188
cg21836903	-0.001103604842258959
cg02395846	-0.0011199477764382922
cg01124132	-0.0011274848614681564
cg01730970	-0.0011293197100159715
cg03146625	-0.001129525932662004
cg26475911	-0.0011321147230644918
cg25476565	-0.001139152946785076
cg04880751	-0.001140121148519605
cg06613263	-0.0011413659706014712
cg06394109	-0.0011437851010148903
cg02486855	-0.0011562737095649664
cg02391713	-0.0011604211015174637
cg01782059	-0.0011611999224896271
cg12199221	-0.0011621597171263313
cg00512872	-0.0011628275215569194
cg10558233	-0.0011669469248997586
cg01727408	-0.0011697773557142973
cg19543867	-0.0011771028595004903
cg20929609	-0.0011827695147964734
cg25360385	-0.0011850383022631447
cg17199181	-0.001187245042847016
cg20663852	-0.0011883507675907404
cg27393285	-0.0011902355621892125
cg11754778	-0.0012019765755922009
cg08105834	-0.001202893944351693
cg20945738	-0.0012090423500676058
cg19953427	-0.0012196149083674392
cg20785560	-0.0012396603860825668
cg09216236	-0.0012458828462279116
cg05501584	-0.001254153709688873
cg10415685	-0.0012646143197960855
cg16896868	-0.0012681766516839982
cg20953052	-0.0012749425399925462
cg01666796	-0.0012801342952267032
cg01783662	-0.001288870201404864
cg09515098	-0.0013021099810253227
cg13507084	-0.0013061297685047924
cg08599635	-0.0013261338191616445
cg00620190	-0.0013287855607780092
cg18803147	-0.001329635952383005
cg12589143	-0.0013332390573743281
cg20047489	-0.0013483790484049665
cg22740796	-0.0013602782113848319
cg09962458	-0.0013659667153463602
cg00172603	-0.0013689253686292075
cg16709294	-0.001379453312124828
cg26394940	-0.001398356682383038
cg22121570	-0.0014047492861760686
cg21821982	-0.001422808909830094
cg08768218	-0.001434193953025971
cg11201447	-0.0014607398639840741
cg11505026	-0.0014626814900500962
cg23834013	-0.001480937884048114
cg04050463	-0.0014902714963898592
cg05165982	-0.0015037897768249145
cg21340500	-0.0015045739795864217
cg24375409	-0.00151441446303255
cg00956142	-0.001565929531236614
cg23624705	-0.0015880040589140868
cg16814680	-0.001599633863896267
cg14762436	-0.00161709373938358
cg10941566	-0.0016232906757150745
cg16672562	-0.0016326361222355583
cg23108232	-0.00163775805719235
cg08711175	-0.0016503144548424909
cg21151355	-0.0016571230930625348
cg02278646	-0.0016624485687832529
cg01356829	-0.001781370815917437
cg14565752	-0.0017988279681333988
cg07112337	-0.001802365316402021
cg00660167	-0.0018466363202007694
cg01035261	-0.0018900060901527404
cg22730412	-0.0019068916243135876
cg05384697	-0.0019574639423932125
cg00288598	-0.001961253502003063
cg03130248	-0.0019636770734026065
cg15413034	-0.0020183202251356793
cg14811105	-0.002053140426156407
cg24349631	-0.002075772234729565
cg25339054	-0.002133321460078137
cg22337407	-0.002140941328426991
cg10960266	-0.002262234471416715
cg00113675	-0.0023242795687738508
cg08113187	-0.0023896222020072066
cg03758477	-0.002402265876625081
cg13563298	-0.002419081475482442
cg22891070	-0.0024453366461734574
cg07585069	-0.0024744523258839217
cg22332722	-0.0026612932583324014
cg26950867	-0.0027655908967922156
cg06693983	-0.002810155093247827
cg27576485	-0.002920805619514065
cg01778345	-0.0031946195106974736
