# Supplementary material for: Using parenclitic networks on phaeochromocytoma and paraganglioma tumours provides novel insights on global DNA methylation
Source: Sci Rep. 2024 Dec 2;14:29958. doi: 10.1038/s41598-024-81486-9 (PMC11612305; doi:10.1038/s41598-024-81486-9)
Supplement: Supplementary file 7 — Supplementary Material 7 [file 41598_2024_81486_MOESM7_ESM.xlsx]

## Sheet: node degree
0	_TCGA-S7-A7WV-01A_non_aggressive_tcga	_TCGA-QR-A700-01A_aggressive_tcga	_TCGA-QR-A6GU-01A_non_aggressive_tcga	_201490030207_R07C01_non_aggressive	_TCGA-WB-A81S-01A_non_aggressive_tcga	_201492560233_R04C01_aggressive	_TCGA-QR-A70H-01A_non_aggressive_tcga	_201490030207_R08C01_aggressive	_TCGA-WB-A80P-01A_aggressive_tcga	_TCGA-SR-A6MX-01A_aggressive_tcga	_201492560233_R02C01_aggressive	_TCGA-QT-A5XO-01A_non_aggressive_tcga	_201492560208_R01C01_non_aggressive	_201490030207_R04C01_aggressive	_TCGA-WB-A81E-01A_aggressive_tcga	_TCGA-QR-A6GT-01A_aggressive_tcga	_TCGA-WB-A81W-01A_non_aggressive_tcga	_201492560208_R06C01_non_aggressive	_201492560233_R01C01_aggressive	_201490030048_R06C01_non_aggressive	_TCGA-WB-A822-01A_aggressive_tcga	_TCGA-QR-A70J-01A_non_aggressive_tcga	_TCGA-QT-A5XJ-01A_aggressive_tcga	_201492560233_R05C01_aggressive	_201490030207_R02C01_non_aggressive	_201492560208_R07C01_non_aggressive	_201492560233_R07C01_non_aggressive	_201492560233_R08C01_non_aggressive	_201490030048_R08C01_aggressive	_201490030207_R03C01_aggressive	_201490030048_R07C01_aggressive	_201492560208_R05C01_non_aggressive	_204076530072_R06C01_aggressive	_204076530072_R03C01_aggressive	_TCGA-SR-A6N0-01A_non_aggressive_tcga	_TCGA-QR-A703-01A_non_aggressive_tcga	_204076530072_R08C01_aggressive	_204076530072_R05C01_non_aggressive	_201492560233_R03C01_non_aggressive	_201490030207_R06C01_non_aggressive	_TCGA-QR-A70W-01A_non_aggressive_tcga	_TCGA-WB-A80Q-01A_aggressive_tcga	_201490030207_R01C01_non_aggressive	_TCGA-S7-A7WU-01A_non_aggressive_tcga	_204076530072_R04C01_non_aggressive	_201490030207_R05C01_non_aggressive	_201492560208_R02C01_non_aggressive	_201492560208_R03C01_non_aggressive	_201492560208_R08C01_aggressive
cg20509869	244	800	37	2	25	11	18	27	40	19	12	16	59	38	45	12	19	852	4	46	6	20	139	9	63	8	85	49	60	91	700	772	29	72	54	46	60	78	36	30	8	752	54	33	23	36	38	5	13
cg17099445	59	51	18	6	22	13	28	12	24	18	15	18	26	694	21	10	25	625	26	135	5	114	28	30	644	9	153	30	58	445	655	63	18	78	55	31	45	53	47	22	27	41	23	16	20	168	35	10	12
cg12237617	41	81	15	6	20	16	80	20	25	20	12	15	409	450	19	11	21	22	14	450	10	40	52	17	65	10	62	43	94	335	30	467	20	46	340	33	30	26	363	33	51	43	38	47	21	41	25	11	10
cg17510385	23	25	21	10	21	26	11	17	14	22	20	18	620	46	19	15	8	17	15	13	8	33	63	19	64	13	38	52	70	98	42	69	14	26	42	16	32	31	22	34	20	31	20	46	18	34	145	30	22
cg04798314	39	16	31	2	44	6	15	24	13	13	11	12	39	968	22	28	5	18	26	22	23	58	50	3	43	13	69	20	37	780	58	40	17	45	69	38	34	29	50	36	13	21	48	20	25	55	18	15	1
cg03146625	207	79	34	7	22	49	11	18	49	12	20	21	58	51	33	22	13	13	15	58	5	32	74	27	124	15	245	150	75	588	36	84	13	423	206	17	22	144	29	34	78	472	38	21	11	333	25	23	18
cg08614334	423	151	33	3	305	16	27	29	63	12	24	67	60	55	73	8	21	103	13	38	14	35	140	18	46	5	319	427	62	475	31	44	17	21	390	72	35	33	373	21	25	64	17	47	22	10	28	12	11
cg08105834	15	54	7	3	718	15	27	10	371	8	6	61	101	28	14	4	15	56	3	16	4	27	38	6	190	2	682	25	80	212	56	165	13	645	99	107	43	84	82	14	19	22	15	49	138	15	17	6	5
cg02395846	137	93	46	8	247	11	24	14	37	18	16	109	43	65	29	20	27	187	18	30	16	228	87	5	185	12	287	100	127	119	36	200	23	199	143	58	41	255	37	13	32	39	71	83	12	46	55	8	11
cg10402321	557	33	19	5	26	17	23	15	30	19	18	12	277	47	68	14	23	12	23	22	7	41	47	16	327	6	60	72	81	91	48	49	15	44	32	43	58	49	22	45	557	61	47	31	16	47	16	13	7
cg20663852	79	53	99	8	22	3	23	17	14	35	29	15	53	49	21	8	21	23	10	835	2	16	79	14	60	7	158	617	91	75	56	583	11	29	33	60	62	78	33	30	12	451	12	730	14	33	47	15	13
cg06193597	17	21	19	1	20	17	14	28	530	9	9	32	68	323	20	7	17	45	18	30	2	17	102	60	29	4	43	160	752	409	17	25	26	265	21	14	53	32	11	116	56	754	20	54	6	126	15	323	19
cg04131969	52	113	48	11	207	8	17	109	26	31	13	25	60	121	15	11	34	17	9	25	69	157	47	10	206	10	154	50	496	202	36	42	6	79	36	145	29	35	106	24	85	33	141	44	17	35	20	86	133
cg12232222	442	443	20	3	68	42	10	13	30	36	22	13	52	34	46	11	16	21	37	51	9	27	113	13	157	15	45	549	433	377	35	532	17	64	331	25	41	69	42	18	53	493	43	61	24	21	32	12	12
cg03310087	34	74	25	9	201	27	65	37	33	30	37	136	171	61	46	28	16	179	20	86	11	26	125	31	45	16	141	83	228	235	167	209	36	108	255	70	122	102	23	83	23	113	30	41	47	103	187	24	18
cg03130248	24	43	24	9	189	11	24	26	23	32	11	22	614	549	206	21	481	23	29	51	9	57	128	25	82	13	69	68	44	387	576	183	28	23	137	576	42	62	85	70	31	51	73	63	23	99	24	16	18
cg07167872	285	66	13	22	21	9	11	476	6	76	10	13	347	41	52	48	7	26	7	42	51	24	132	58	50	19	30	274	20	75	203	334	6	94	49	152	256	30	30	15	16	191	55	210	8	40	23	16	29
cg12036633	57	28	40	6	17	15	24	39	33	45	79	15	46	27	18	12	15	17	14	25	53	29	59	23	106	63	62	56	41	77	31	47	23	59	47	25	41	41	477	19	14	46	32	18	45	36	16	9	41
cg05908105	266	43	3	3	55	9	56	12	33	30	15	20	193	191	22	8	29	413	7	54	4	93	61	5	497	7	599	296	116	116	423	111	6	391	59	17	481	296	39	500	46	34	46	70	12	128	22	7	12
cg01811882	22	500	15	1	388	6	12	21	11	16	86	19	44	56	31	17	33	27	88	31	4	35	56	33	25	7	78	30	49	69	38	59	8	140	28	40	87	68	430	23	33	17	30	16	127	27	20	17	9
cg04370442	28	56	370	15	85	48	33	33	64	31	25	25	258	33	68	38	21	71	33	152	20	152	116	21	182	17	80	29	170	143	62	166	30	67	117	16	110	40	83	129	28	109	59	129	11	179	29	31	14
cg01666796	459	277	9	2	526	14	37	10	22	12	8	26	535	383	22	8	42	23	13	351	7	32	328	11	166	7	42	41	34	402	34	584	10	40	34	25	40	44	35	23	115	59	32	45	16	37	16	14	4
cg01005968	315	65	11	4	317	12	21	27	50	32	209	26	68	142	20	15	301	45	9	42	7	28	101	6	191	5	171	197	58	73	299	82	7	82	28	19	56	145	63	142	122	350	95	141	5	315	459	7	7
cg02632490	248	272	24	13	15	30	29	30	48	37	34	47	47	58	25	29	33	24	34	65	6	16	85	36	166	15	62	95	42	507	115	35	26	35	547	52	154	487	26	12	62	25	25	51	13	34	611	37	18
cg08141395	44	58	21	4	20	50	41	21	10	28	32	16	34	32	179	8	23	38	243	28	9	30	64	9	45	11	144	203	64	188	32	39	7	138	57	44	71	76	64	122	74	72	74	200	52	213	36	7	19
cg25339054	116	18	6	2	647	11	18	46	26	49	57	17	55	729	28	6	11	22	11	36	12	373	75	9	76	3	49	48	45	66	83	42	9	138	517	34	90	86	32	97	14	15	34	19	25	29	19	5	282
cg22009464	42	54	38	6	8	8	35	26	38	12	41	9	35	65	45	41	22	12	8	73	8	15	146	8	101	16	22	431	68	95	35	49	6	24	48	23	21	73	35	15	24	85	35	145	5	15	21	9	26
cg03018496	62	737	125	5	35	8	14	8	94	26	15	37	188	76	16	10	22	43	11	38	10	675	59	5	120	7	92	672	68	73	34	83	52	87	42	74	41	486	77	41	31	19	56	66	17	82	250	10	11
cg00130808	242	73	18	16	23	27	12	18	30	16	37	27	51	24	31	11	17	74	23	173	3	29	49	30	98	13	22	35	123	355	22	58	32	28	30	26	39	62	214	50	49	29	48	44	40	54	23	32	16
cg13431037	35	323	30	6	47	12	39	24	58	37	19	376	92	52	56	9	25	34	11	32	5	19	515	11	357	14	30	33	55	100	48	41	7	27	62	59	139	50	16	54	30	347	30	86	14	36	40	7	13
cg17178900	180	45	124	10	31	15	41	14	193	30	19	35	181	39	23	13	10	30	16	52	23	37	62	34	68	17	73	191	46	35	83	190	29	71	41	77	154	42	255	55	44	24	45	79	21	56	25	21	14
cg18011916	22	58	60	7	18	7	12	13	103	16	22	53	211	38	142	9	8	81	4	36	3	20	632	9	464	8	28	21	44	85	78	71	11	372	24	21	47	23	87	15	51	28	35	40	23	18	48	49	4
cg00660167	20	43	10	21	10	14	15	19	52	45	262	25	340	31	37	5	28	566	24	27	7	16	77	22	619	23	40	635	59	459	27	628	18	31	82	9	30	16	613	9	753	82	10	85	9	8	36	12	30
cg17108141	323	68	11	2	23	44	35	7	9	18	495	16	28	21	17	6	29	10	8	19	5	396	71	7	349	10	58	31	24	40	59	45	15	280	219	30	56	120	190	15	70	23	204	32	6	33	23	4	10
cg08971041	69	126	21	9	25	18	49	18	39	36	22	29	267	53	606	22	46	20	21	65	10	22	63	16	74	14	27	35	61	405	43	220	17	22	492	19	31	28	29	26	43	24	30	27	9	23	214	20	9
cg25639095	45	39	18	6	36	110	27	12	28	30	371	17	47	40	48	31	22	26	13	62	6	363	77	6	324	3	40	33	111	53	38	109	14	35	82	283	122	103	34	320	28	120	400	106	8	26	25	187	20
cg03758477	60	57	12	2	431	16	585	8	38	25	837	16	89	21	417	18	47	37	17	34	12	24	57	5	51	12	90	36	52	36	71	34	9	20	25	42	26	66	28	496	20	30	20	11	7	433	20	10	8
cg00288598	119	43	18	3	57	14	281	59	20	20	8	9	198	48	52	3	37	255	360	64	3	145	48	7	115	3	19	51	305	53	306	43	15	158	69	55	27	19	47	11	201	51	14	39	10	6	12	49	20
cg04880751	57	40	320	2	15	21	44	37	20	11	14	41	24	31	39	8	28	20	624	58	10	357	58	8	204	10	8	20	37	56	177	229	179	32	34	18	44	41	23	13	44	18	41	16	623	20	40	60	23
cg06693983	254	39	33	7	25	24	18	23	41	23	24	18	625	656	51	21	13	18	6	38	8	382	111	8	180	18	34	32	49	678	634	340	7	21	122	693	29	26	541	13	53	32	64	359	21	14	16	10	29
cg02213103	54	25	13	5	58	7	31	13	35	29	7	11	232	47	578	7	21	45	24	23	4	24	80	4	93	7	39	143	94	129	23	68	10	19	22	528	12	19	65	15	22	66	40	13	12	22	42	9	13
cg07112337	224	161	719	3	33	15	13	5	212	9	98	23	33	28	16	6	7	11	283	64	11	33	66	41	207	610	208	235	32	64	519	79	311	120	451	32	62	89	23	17	77	32	44	50	12	19	12	174	9
cg22066180	149	96	45	4	26	6	25	17	44	11	15	20	72	573	23	9	16	89	15	40	36	504	47	6	129	4	131	142	518	117	57	97	7	113	56	38	40	78	566	14	22	33	25	261	12	15	33	8	14
cg11692124	130	17	115	6	7	9	88	42	13	114	42	19	30	39	29	2	161	30	11	65	318	34	23	30	32	5	25	71	37	46	107	28	9	26	44	19	40	28	27	19	26	18	125	19	17	10	56	12	60
cg00512872	459	86	23	18	18	23	13	10	46	34	6	14	74	51	23	7	370	32	346	53	6	492	127	4	80	6	433	80	121	70	80	70	15	172	31	57	165	552	63	85	30	38	424	74	19	201	22	6	5
cg27365701	55	30	40	14	18	4	18	41	66	50	47	17	55	62	629	10	20	25	13	33	15	55	181	39	203	12	496	454	498	581	70	30	8	28	41	192	28	274	174	13	17	45	137	27	13	31	30	6	22
cg15341866	91	172	25	7	59	28	32	20	43	32	31	28	98	33	54	25	31	16	29	66	10	45	455	20	132	14	85	94	54	256	41	90	22	41	80	135	45	41	36	25	38	100	41	66	183	30	92	17	21
cg16814680	74	121	9	121	19	52	23	10	15	5	74	18	35	51	15	7	18	40	15	144	7	48	20	21	37	20	99	12	44	77	127	37	31	66	39	22	81	67	15	35	148	22	23	215	16	38	14	41	3
cg05279229	321	236	22	11	17	20	15	17	37	25	15	14	60	42	33	20	21	49	28	25	10	33	56	20	215	18	66	27	41	338	69	55	23	49	59	27	67	88	129	33	64	35	90	16	30	59	56	23	13
cg08599635	50	52	36	10	15	24	20	26	52	22	33	23	292	257	35	21	29	8	26	49	6	126	170	21	225	16	151	111	192	141	333	192	31	88	18	334	69	115	30	39	422	41	125	97	21	26	13	16	11
cg11121623	53	32	24	11	19	10	18	25	143	24	26	50	66	22	13	12	45	26	16	87	9	51	158	10	405	10	42	236	43	60	155	69	11	242	87	59	198	52	49	16	39	46	267	248	11	15	11	15	16
cg20229025	44	19	11	5	35	13	16	55	395	21	7	26	50	34	562	9	35	29	777	39	5	23	39	5	36	4	50	34	308	59	33	98	145	38	120	22	41	451	24	22	74	37	34	11	16	23	34	144	11
cg25835568	78	53	24	7	10	10	10	17	40	46	22	36	115	70	28	21	38	35	21	47	11	46	143	25	57	13	57	72	62	340	61	74	21	44	229	29	61	43	114	27	35	35	23	25	36	35	60	30	118
cg18805164	15	26	335	30	26	90	44	12	40	19	39	7	152	13	17	125	36	31	186	78	8	55	126	15	35	3	23	61	111	61	61	144	46	105	69	42	140	205	11	12	119	111	116	10	117	21	6	8	345
cg18447972	45	256	652	5	40	8	17	7	325	24	17	26	423	71	79	5	12	71	5	39	38	115	105	9	135	5	300	530	124	57	53	52	12	29	127	718	22	464	44	18	21	77	227	42	8	14	11	7	5
cg21270847	381	90	20	7	28	21	13	15	298	20	17	27	38	26	21	11	19	10	24	26	7	49	278	24	294	10	92	443	79	60	367	313	30	86	34	427	78	86	405	218	31	19	294	199	32	225	15	21	7
cg06394109	59	93	564	590	51	419	83	29	16	30	590	25	222	82	41	6	13	30	7	49	10	39	57	11	55	309	21	24	144	80	23	267	21	15	53	24	31	19	37	28	25	49	15	24	95	37	15	8	798
cg01154445	65	54	617	9	13	17	23	58	79	23	105	13	54	35	92	139	17	31	16	39	9	194	158	13	80	10	355	68	34	71	85	59	11	491	57	69	488	25	53	7	34	51	146	300	8	18	329	174	37
cg25134647	224	213	100	2	13	13	258	95	10	109	7	26	65	20	12	11	189	9	105	14	3	56	13	9	57	70	25	24	274	41	24	30	78	60	25	176	109	171	13	14	16	226	18	15	15	15	39	67	102
cg14527333	442	466	24	86	235	41	24	66	92	38	122	131	56	48	109	10	20	86	58	41	21	21	353	62	45	13	32	482	56	424	47	90	67	30	361	21	69	43	72	89	21	58	20	36	42	64	32	106	37
cg24349631	224	19	15	7	5	21	13	20	9	30	22	12	797	19	13	6	986	19	5	13	6	82	20	6	97	4	29	360	28	33	25	33	12	24	40	40	24	32	38	14	140	54	19	17	9	15	23	5	18
cg22187354	198	32	68	55	10	11	29	27	39	34	15	91	26	18	33	43	11	10	9	40	8	23	354	9	149	48	42	28	314	38	21	44	211	150	52	42	44	24	65	14	325	35	30	49	8	24	17	26	13
cg06526980	481	41	20	7	9	26	38	31	22	14	11	20	552	129	70	14	33	21	16	60	17	100	386	25	46	10	103	83	500	59	24	220	15	55	42	44	31	333	71	21	32	140	29	375	18	34	25	88	23
cg22891070	200	487	25	3	404	46	190	10	31	15	17	641	615	57	37	9	9	18	236	115	6	24	99	17	282	51	648	289	58	85	47	114	72	797	29	33	723	716	104	776	806	19	491	53	94	449	20	13	14
cg22054918	31	55	14	10	10	6	14	26	36	23	16	24	49	191	16	49	35	40	9	44	20	317	52	7	74	5	56	73	196	76	76	63	9	76	69	15	71	30	40	13	24	21	25	34	33	19	17	6	385
cg12911732	72	51	41	43	12	640	19	39	16	174	7	32	54	32	53	35	14	19	250	83	613	21	201	630	122	629	29	111	105	131	36	373	446	144	496	52	241	54	64	409	21	65	546	144	67	221	112	173	4
cg16370398	175	15	40	7	25	70	123	5	43	6	9	21	45	64	34	14	20	33	200	60	4	29	103	20	286	7	32	333	28	52	66	62	7	18	65	60	22	33	33	18	45	11	28	31	14	19	15	6	7
cg10754215	88	128	35	9	25	25	20	22	21	33	36	19	244	162	103	22	14	276	28	672	3	44	152	25	35	14	158	160	247	120	597	340	44	60	516	165	95	55	35	6	30	37	49	29	128	20	66	29	8
cg02899346	99	51	26	10	283	26	23	15	27	23	197	20	56	343	22	13	12	77	8	18	4	27	206	8	82	6	36	75	45	74	490	75	7	81	23	18	60	28	283	15	360	32	38	78	10	30	16	6	13
cg01246520	117	49	87	10	23	26	52	28	25	48	21	32	33	46	131	22	31	22	38	52	4	165	136	26	81	21	68	106	47	275	90	37	50	87	44	67	118	40	47	111	26	64	154	190	13	136	25	36	6
cg11862144	35	162	15	6	9	12	195	113	607	577	487	347	119	71	36	10	35	23	9	99	12	19	181	9	63	13	51	54	28	89	23	48	84	129	352	24	323	37	16	27	28	27	47	37	7	27	21	201	7
cg03607220	40	34	13	24	11	5	45	8	9	38	22	11	39	53	25	8	14	19	9	9	10	24	155	6	51	7	257	180	41	76	136	46	11	40	45	96	66	25	23	24	72	19	21	9	10	29	70	8	73
cg22076311	206	56	201	6	43	106	9	24	5	32	30	15	22	73	302	9	14	40	43	107	267	40	15	80	26	10	248	47	85	176	126	40	263	93	120	304	242	16	20	83	123	100	28	63	9	28	179	46	48
cg12744859	150	27	56	21	174	8	241	246	76	60	47	14	21	30	233	24	36	56	64	45	13	52	126	47	60	7	103	113	226	64	14	57	35	200	53	57	155	13	19	34	42	127	13	28	230	40	207	42	23
cg12014181	48	89	22	3	45	127	343	39	10	9	17	11	16	212	90	11	31	19	57	113	8	97	385	11	72	8	29	48	50	252	115	246	14	146	69	16	10	73	12	112	25	118	105	52	6	62	21	9	28
cg10064922	48	52	31	4	12	11	48	7	10	15	37	22	234	185	66	6	28	33	7	26	3	90	215	7	76	7	35	49	140	75	86	51	15	23	54	27	23	41	16	141	281	59	28	43	15	51	18	8	47
cg02515217	149	146	75	3	47	133	37	12	285	52	7	31	111	164	93	14	38	44	95	31	9	273	159	11	52	8	35	23	47	75	120	68	8	55	246	69	337	36	41	10	55	52	26	75	10	14	81	6	20
cg17949969	70	328	26	16	28	44	15	43	57	35	35	21	122	213	35	23	16	215	33	358	4	34	164	23	43	14	477	289	313	239	74	337	45	96	309	163	448	145	27	9	15	19	45	18	442	16	29	41	17
cg24136740	92	136	31	9	66	24	412	35	13	32	23	24	68	59	30	23	23	23	35	36	14	296	70	25	387	17	132	104	56	441	39	390	16	107	70	81	88	107	29	26	89	122	256	77	27	44	29	176	12
cg18166376	38	31	236	4	30	38	13	14	30	43	77	13	30	74	369	7	6	33	25	68	180	48	38	76	79	6	209	183	56	106	70	40	59	42	88	197	249	30	41	16	170	68	36	92	6	23	15	6	62
cg13507084	108	134	483	6	34	15	14	20	16	23	24	20	99	51	41	19	16	30	18	65	8	73	289	19	116	11	55	70	42	66	483	180	94	154	121	26	197	149	50	34	27	23	35	207	35	49	30	9	11
cg09579704	21	422	19	3	306	11	11	8	22	424	13	18	524	304	160	11	16	13	7	15	10	67	20	6	369	6	594	35	141	66	22	319	15	678	33	250	533	643	40	43	17	42	284	21	87	42	61	5	5
cg23279522	172	427	73	20	71	63	183	31	106	20	68	22	59	404	107	22	15	118	58	69	4	395	96	36	65	6	48	432	39	93	101	54	25	24	62	101	32	70	411	12	23	23	32	296	16	15	93	36	18
cg11601027	17	26	203	12	14	7	478	32	16	126	61	14	65	24	33	7	38	51	9	66	12	153	26	8	512	9	74	26	46	111	55	69	29	61	58	16	62	17	54	35	24	40	172	23	38	16	402	8	36
cg11713658	55	24	91	23	29	21	497	48	83	89	98	36	40	279	138	29	27	21	56	113	23	21	262	40	75	18	46	120	121	171	36	34	27	48	115	31	48	63	241	15	31	344	45	321	59	16	70	30	35
cg03258727	71	101	8	5	17	15	41	13	12	14	14	14	65	58	23	8	25	74	23	60	5	41	75	11	52	10	51	53	121	162	42	456	17	44	522	24	56	46	36	20	73	126	26	197	20	32	21	19	10
cg18803147	146	34	182	6	48	356	17	15	15	755	76	903	39	848	45	19	34	15	15	95	2	14	128	801	369	249	695	112	34	162	45	787	9	621	28	7	568	739	24	37	23	37	125	10	42	59	24	14	691
cg14859874	44	56	33	55	26	67	20	33	13	10	22	17	32	23	302	55	10	19	17	21	7	140	75	22	43	14	28	50	28	52	28	36	14	110	38	28	28	141	422	26	9	23	26	38	16	26	13	10	39
cg05477823	68	19	22	4	38	7	21	8	30	35	41	12	27	23	126	8	33	32	31	29	10	36	73	14	57	22	134	191	57	80	184	43	7	218	34	49	61	214	34	40	29	28	35	24	18	106	31	22	63
cg17485838	83	69	17	7	40	12	57	13	40	53	20	24	57	38	77	5	31	69	10	82	21	42	120	11	36	20	34	48	63	77	78	70	8	27	115	43	19	53	101	29	54	63	44	15	12	35	43	6	16
cg25360385	600	66	42	9	35	6	36	22	47	36	36	18	86	167	61	17	104	60	6	530	3	28	178	19	146	13	37	55	49	528	440	49	16	32	540	55	70	30	42	12	22	19	12	54	19	17	125	12	16
cg08188268	121	52	19	24	31	31	33	30	78	67	27	27	42	256	39	13	34	18	30	58	12	26	72	35	57	19	48	102	53	175	50	46	16	40	115	51	79	38	121	21	24	32	28	232	39	24	30	38	28
cg02984092	146	19	268	17	35	14	50	26	54	41	38	27	46	23	45	31	24	28	18	24	34	18	307	20	237	9	65	278	28	35	259	275	23	22	86	10	42	46	10	13	30	16	29	24	25	13	103	21	21
cg06758255	159	69	48	15	22	25	27	89	87	16	34	22	79	62	26	8	16	33	7	343	8	280	220	19	28	7	31	272	195	102	19	26	15	28	89	57	14	29	77	18	293	76	41	166	19	22	27	44	37
cg03632704	116	27	71	1	33	16	36	7	28	71	53	23	33	17	12	5	11	34	9	23	248	83	58	11	398	6	68	387	43	125	17	46	51	61	210	56	71	73	33	65	72	55	75	70	66	60	70	16	152
cg26354017	350	37	24	13	19	17	18	15	56	29	19	13	300	19	14	58	8	19	18	28	64	43	40	161	66	16	37	358	35	30	37	347	10	29	32	177	315	34	105	28	24	14	32	109	31	42	16	13	15
cg02714192	22	104	11	5	10	8	37	79	20	27	26	11	253	63	62	247	51	112	17	30	11	30	61	35	19	15	283	46	98	89	403	103	37	449	30	30	21	149	29	37	54	23	40	22	16	44	18	289	11
cg16622061	205	351	51	5	10	345	12	521	23	16	22	376	39	67	51	230	31	21	10	23	4	19	53	306	55	9	482	376	55	86	33	45	449	487	27	40	289	315	222	8	48	52	16	275	19	99	426	14	8
cg23108232	435	21	9	11	23	13	24	23	55	43	42	20	376	38	11	14	40	56	11	12	12	584	77	12	38	11	345	446	57	212	44	31	12	207	57	415	170	453	58	9	32	65	241	95	11	23	21	7	13
cg14159672	355	36	10	18	29	12	28	83	204	74	17	17	387	31	14	13	9	28	11	32	133	40	42	135	67	19	36	336	216	53	37	387	10	30	38	224	331	33	176	29	25	18	31	234	68	42	17	24	8
cg14154784	187	524	35	7	22	16	168	38	38	31	16	22	63	263	63	9	18	44	9	75	8	13	138	24	305	7	46	146	172	415	53	557	24	26	50	32	20	229	18	13	39	64	17	23	14	13	56	6	41
cg12747056	84	420	29	7	22	31	35	38	36	44	30	18	255	32	24	37	12	18	14	45	12	40	130	33	578	9	59	54	310	579	50	178	35	82	71	50	281	173	15	39	36	17	50	39	280	44	40	11	22
cg20485607	66	83	78	14	137	64	16	39	28	11	9	19	107	126	54	11	16	14	11	44	40	100	115	6	43	12	26	150	83	240	24	72	11	34	133	26	18	16	68	92	48	117	17	29	17	110	21	8	74
cg02486855	50	52	257	5	43	19	69	11	23	18	19	21	34	90	28	10	320	19	17	90	10	22	44	17	47	7	56	55	131	272	79	97	16	36	71	33	52	72	101	46	304	46	46	31	18	61	15	27	8
cg18197377	192	48	10	5	58	9	9	43	17	13	33	16	27	21	23	8	18	9	38	90	6	58	253	37	52	17	37	17	23	249	38	62	18	26	98	17	128	21	93	121	30	16	18	114	16	30	22	23	9
cg22730412	219	46	385	6	9	4	8	14	23	25	47	251	27	68	35	5	18	13	9	291	3	23	46	6	300	5	475	24	145	56	49	365	9	443	253	316	64	16	103	44	108	54	254	41	6	27	13	104	3
cg06701800	35	38	36	11	361	130	14	29	36	7	54	26	378	64	22	6	23	36	104	45	8	24	55	19	27	10	19	35	17	204	37	58	33	17	343	272	217	38	34	29	22	64	11	36	10	48	19	15	5
cg00799539	71	26	24	3	36	170	97	6	17	19	15	19	148	26	124	9	7	12	10	21	101	206	132	10	233	9	347	57	45	133	53	43	127	338	77	27	259	280	64	135	128	235	178	49	100	145	97	25	12
cg08467103	44	70	78	6	10	6	26	9	104	45	25	24	80	140	86	11	20	18	309	269	2	51	92	9	48	18	34	181	26	100	30	39	7	27	31	30	23	272	46	40	64	71	88	264	20	132	33	3	17
cg11793699	69	47	29	10	236	7	41	14	46	29	14	14	289	94	23	38	35	36	10	52	6	84	146	15	94	11	157	85	93	280	36	338	11	26	66	30	26	82	30	14	90	17	38	104	11	15	23	6	10
cg01778345	42	16	84	37	12	23	15	2	28	52	23	13	137	24	27	13	864	5	79	43	18	76	73	9	155	4	65	354	212	52	43	35	317	391	563	22	74	112	11	22	13	123	159	555	98	24	11	11	43
cg13813366	288	121	48	22	21	59	32	24	65	34	51	31	361	165	94	37	10	16	37	227	18	20	99	43	42	17	31	147	184	107	152	116	20	53	109	16	84	81	111	132	52	50	56	25	65	114	27	54	18
cg08290076	91	99	265	16	24	33	43	43	86	14	73	16	60	58	40	3	24	64	23	15	21	110	146	15	82	15	97	65	72	164	102	43	82	76	84	15	38	45	79	15	36	70	67	59	9	17	74	13	27
cg15376615	43	54	41	7	35	12	27	20	17	11	18	38	486	29	19	22	640	35	10	34	64	277	134	7	311	5	51	16	51	86	54	42	13	46	45	16	45	31	25	16	230	36	45	16	22	14	466	7	16
cg00568384	157	144	58	6	169	9	38	12	68	16	42	31	138	254	35	14	16	14	20	83	10	33	188	8	168	14	37	105	126	290	126	45	16	31	50	62	78	90	48	14	27	93	139	173	13	103	134	8	20
cg21823502	28	221	10	5	95	2	11	495	24	15	8	14	40	35	166	5	59	21	107	48	6	211	30	5	21	5	44	43	19	279	40	23	228	22	293	28	15	22	61	12	243	29	20	107	14	22	238	4	3
cg06787912	46	28	13	7	31	13	63	23	48	42	25	34	48	28	87	21	21	44	13	40	8	209	122	12	239	9	58	91	40	269	92	124	12	42	148	179	39	51	111	63	81	221	113	51	26	194	15	10	19
cg26337070	289	42	37	15	11	14	18	21	22	12	32	25	37	34	37	2	27	162	16	272	4	605	82	9	48	8	685	301	293	36	20	315	129	104	29	26	24	198	16	19	19	47	136	102	11	13	16	9	35
cg09569760	82	47	22	5	47	17	32	28	41	31	24	14	100	42	59	24	14	17	16	44	6	40	360	21	264	12	52	73	42	680	479	97	35	49	449	16	49	37	54	27	73	27	35	30	41	25	21	16	21
cg22610655	49	61	118	5	32	13	29	11	11	18	71	20	43	140	105	11	25	43	27	28	6	34	180	6	50	11	42	33	32	80	88	41	11	61	147	53	58	67	18	35	88	54	42	74	27	37	88	9	5
cg25140190	231	58	52	13	27	24	21	31	59	42	42	20	55	37	101	12	16	17	38	65	22	327	211	20	146	20	49	165	61	332	36	311	21	23	167	25	24	37	31	12	28	119	21	409	35	20	48	14	30
cg03890368	32	95	18	8	68	16	67	21	20	17	11	11	189	38	25	16	17	44	13	56	5	69	55	14	156	7	30	33	188	316	107	57	14	60	89	38	95	138	64	18	101	32	28	49	31	23	44	15	9
cg07277618	122	155	109	12	196	19	113	27	56	57	47	37	23	38	10	14	31	19	45	37	9	26	72	24	44	14	146	69	31	169	25	115	43	97	125	30	21	110	77	29	63	86	29	67	24	42	22	34	20
cg27317046	144	170	23	12	115	42	189	30	44	12	19	28	148	188	44	18	10	17	9	50	16	48	414	23	161	21	132	86	152	132	29	149	40	67	46	49	74	65	106	17	57	85	106	247	47	27	228	14	19
cg09550083	56	41	9	25	25	53	6	22	53	41	390	18	117	64	21	31	4	16	57	46	2	125	133	39	48	24	178	21	91	64	23	20	40	81	117	13	207	22	81	19	43	12	22	47	29	23	27	41	18
cg19953427	156	59	35	8	7	5	35	9	44	15	29	231	334	357	29	19	18	52	15	26	4	151	461	4	235	4	314	186	23	220	73	284	9	266	38	32	124	144	22	15	63	12	237	398	13	8	36	13	8
cg12058875	47	135	56	6	25	8	75	23	53	38	31	46	145	20	30	15	15	58	14	150	8	52	131	7	170	21	136	116	37	183	37	98	6	28	87	81	72	32	87	31	76	141	114	61	22	95	18	6	37
cg04737131	38	115	27	6	87	19	119	8	32	46	75	33	43	97	79	4	269	41	124	98	55	45	137	15	31	8	140	85	42	135	294	79	16	26	100	24	16	33	50	108	424	57	147	17	6	52	30	7	17
cg19743103	41	120	17	3	15	13	17	7	28	17	17	53	31	125	28	4	10	18	88	24	9	24	133	9	68	109	96	61	43	36	588	442	17	45	25	388	26	215	28	54	95	319	197	11	10	141	29	6	7
cg01782059	762	538	16	4	12	13	34	12	24	16	15	104	715	359	32	12	19	33	21	47	6	30	39	14	76	14	74	70	562	96	105	111	16	51	62	25	72	47	25	36	69	24	63	24	22	43	784	20	8
cg07061368	58	78	57	15	12	11	39	33	75	57	63	10	493	102	39	33	16	19	8	129	9	96	84	33	527	20	155	59	277	306	56	126	26	37	205	105	37	53	150	15	47	25	25	37	23	27	16	21	20
cg10631373	79	15	410	1	44	21	31	7	37	452	12	31	29	679	16	7	12	27	10	23	4	111	96	7	109	21	54	74	26	136	37	96	21	52	30	13	11	235	28	12	39	246	178	6	20	16	13	16	7
cg17009842	239	57	11	2	41	4	16	13	34	44	66	22	157	231	56	5	11	20	9	11	4	16	296	3	126	5	45	33	182	78	34	35	12	52	18	30	56	55	18	17	146	48	35	25	17	20	24	5	17
cg23204968	21	63	16	6	21	28	10	10	28	33	5	10	30	36	26	21	7	29	7	10	218	34	65	5	45	10	328	22	97	525	111	33	22	223	79	8	308	28	18	26	18	55	19	12	20	20	14	11	5
cg06821828	180	35	8	2	48	6	192	3	9	10	9	136	62	455	146	68	5	35	5	70	73	23	47	6	151	23	23	34	39	78	127	33	8	21	15	14	85	239	188	21	11	16	51	18	5	13	203	3	164
cg14235846	62	79	33	10	18	48	23	42	54	45	24	33	47	479	77	27	13	189	23	434	4	223	164	17	70	15	35	106	317	443	148	416	44	76	225	317	53	30	21	80	25	31	347	34	50	42	74	48	13
cg00048370	438	58	29	2	45	168	18	15	24	20	25	41	68	114	59	476	145	24	23	175	8	21	58	28	461	7	516	466	71	145	27	110	12	151	171	114	501	419	60	11	20	46	17	406	485	23	30	54	44
cg24453580	70	171	55	15	20	19	19	29	40	22	25	18	60	41	30	31	11	181	7	41	15	14	162	10	85	8	26	52	60	89	32	63	267	16	60	31	27	15	248	15	89	25	20	67	8	13	25	5	18
cg04728296	58	269	16	67	13	77	20	48	81	8	408	13	58	181	60	5	8	53	5	28	7	15	299	24	174	45	17	327	29	45	23	25	30	19	72	31	21	256	14	77	11	9	158	422	110	135	19	13	40
cg10866060	19	93	74	17	15	4	35	39	9	47	25	51	51	34	73	37	17	14	5	71	33	55	31	29	22	17	62	17	23	284	52	36	10	48	117	16	38	21	91	131	63	36	332	136	40	259	20	24	22
cg22530462	258	38	27	14	361	11	353	26	44	16	36	41	42	71	18	20	25	53	5	55	12	18	33	23	144	14	37	280	39	72	61	245	6	19	37	29	28	77	348	16	107	171	301	24	20	34	169	39	19
cg01521080	51	80	18	6	44	20	40	13	17	18	9	32	77	72	46	14	49	17	14	55	8	55	78	47	68	8	48	79	98	417	37	29	27	53	226	20	65	37	24	12	89	71	53	101	25	27	40	7	12
cg18966688	194	168	17	11	19	22	86	23	30	26	29	12	127	70	128	21	203	94	26	35	15	141	59	29	189	11	118	90	171	203	84	31	18	89	85	16	93	43	73	70	51	41	41	44	37	72	12	22	16
cg15732107	72	157	20	13	56	13	28	14	21	15	9	69	49	108	35	21	21	32	17	48	12	132	197	13	78	12	25	39	86	84	33	93	63	50	77	20	32	45	84	24	88	169	14	140	10	12	51	15	19
cg11671670	171	146	62	15	70	8	24	21	32	69	46	168	44	41	66	13	44	44	10	69	16	325	195	15	262	15	100	189	99	110	250	61	9	63	81	103	20	176	48	7	54	81	33	85	9	13	35	11	15
cg25407979	75	34	53	32	256	19	24	84	48	49	88	15	105	55	259	36	428	23	29	44	19	26	208	68	71	32	170	116	58	369	29	422	7	25	29	74	189	93	39	24	16	23	21	18	94	16	27	28	46
cg05330121	56	32	18	8	27	31	94	18	30	82	27	16	92	45	33	20	21	23	35	24	18	78	247	19	109	14	91	70	72	59	25	49	31	96	86	97	97	94	81	46	118	82	36	111	36	112	18	26	13
cg23067085	360	34	306	150	22	46	15	286	8	385	38	20	200	54	302	15	10	31	13	54	129	53	83	306	115	154	120	79	62	86	60	45	7	38	78	304	172	21	25	39	382	89	24	17	6	35	26	98	77
cg12019614	42	168	40	12	29	16	61	33	22	50	23	15	90	29	54	43	4	116	6	22	17	70	63	9	42	6	159	64	39	191	292	58	8	36	67	23	37	26	26	22	16	48	88	24	20	23	39	2	10
cg08424184	385	66	88	10	37	5	69	20	41	66	41	23	41	55	24	4	14	18	18	383	18	60	166	7	186	10	38	64	50	95	45	68	1	16	24	43	28	65	191	10	27	62	34	232	13	53	61	16	5
cg11490944	263	60	16	4	62	14	16	13	21	14	59	67	32	37	24	24	42	21	5	27	6	69	364	13	127	4	44	43	32	65	35	64	22	35	51	26	57	57	101	10	52	68	233	147	17	34	13	145	7
cg10662314	42	63	47	31	152	82	61	15	60	89	56	22	34	30	30	26	17	182	9	78	24	32	50	17	189	8	42	26	58	264	32	75	59	32	60	72	43	31	66	41	183	22	14	19	17	48	122	9	49
cg14112569	31	92	16	3	17	214	62	7	35	7	237	20	433	20	30	4	14	34	26	11	8	510	37	2	406	3	42	102	70	195	28	39	24	19	97	53	149	202	38	24	37	141	26	36	13	73	18	71	6
cg05348366	40	43	27	7	15	8	162	18	39	31	16	42	234	74	777	21	20	199	8	34	7	314	75	19	601	8	76	46	515	494	46	43	24	56	31	44	70	71	360	20	40	21	130	213	32	54	35	12	16
cg16389901	308	131	46	8	18	121	27	25	53	50	52	20	37	20	52	3	14	26	10	251	139	256	124	195	103	2	119	35	87	50	311	37	17	32	57	122	22	204	18	30	11	28	20	98	26	23	25	8	33
cg19263868	138	46	56	14	12	14	49	56	80	88	50	132	431	54	137	34	9	19	59	43	29	25	151	15	71	14	47	138	82	124	37	82	59	38	60	90	55	38	30	13	49	76	32	229	51	15	22	44	35
cg02501166	83	185	45	12	43	7	20	18	48	24	14	61	35	25	27	5	41	116	8	44	15	40	345	15	65	12	182	41	80	189	172	108	15	162	41	82	62	16	45	30	147	176	59	61	113	69	101	7	17
cg17375248	62	67	67	24	31	20	46	57	28	21	131	27	95	44	118	17	28	62	25	35	18	19	93	21	232	21	70	81	60	82	61	15	10	55	77	44	34	38	47	26	33	188	19	65	25	18	53	38	15
cg06188083	125	71	59	8	65	9	50	38	83	32	20	21	95	41	61	17	12	43	13	170	9	159	196	6	74	9	28	44	71	307	259	48	8	87	22	48	24	299	38	141	32	316	16	106	12	42	33	15	23
cg26926765	102	66	23	21	135	4	66	16	43	57	34	41	63	71	22	23	16	65	6	67	9	17	104	13	51	10	39	44	78	77	139	200	9	28	37	72	34	39	175	13	79	76	11	92	17	13	123	24	5
cg20853771	51	32	21	12	20	20	101	8	29	26	12	20	168	37	32	126	46	45	19	34	5	37	196	13	184	11	74	83	85	58	60	60	322	62	135	14	89	67	68	13	61	42	22	48	31	25	23	6	12
cg05528899	47	449	229	5	25	226	8	222	358	305	278	20	318	579	129	78	27	19	16	9	28	41	23	307	35	235	13	22	21	39	533	21	8	20	17	24	33	40	275	20	14	9	15	26	24	23	20	349	12
cg09450153	81	328	14	6	36	22	50	14	22	11	12	25	183	51	31	14	27	34	11	48	10	53	36	9	58	9	50	47	30	93	54	286	7	16	66	21	28	70	17	27	61	35	33	42	14	42	23	16	9
cg04982308	379	45	86	531	41	130	81	55	29	60	12	12	107	45	24	22	285	113	11	32	17	32	120	23	376	58	136	191	55	91	42	45	25	42	74	28	44	71	41	13	65	63	31	27	15	35	14	71	5
cg22081096	21	177	100	13	34	3	30	17	84	76	39	21	60	68	143	4	12	204	78	93	21	61	186	144	27	10	74	24	75	135	112	31	17	102	130	18	230	168	50	38	42	66	19	26	162	71	29	6	48
cg22773661	143	156	28	9	36	13	155	14	19	18	8	9	84	27	30	15	163	22	12	43	2	24	61	8	220	1	34	82	29	61	87	60	27	29	201	76	24	45	57	16	216	46	104	64	11	14	27	9	11
cg13563298	22	27	114	27	189	52	350	34	9	9	59	10	358	112	14	28	6	13	50	16	5	17	14	41	264	43	19	156	160	176	139	32	38	88	52	294	277	105	309	22	48	6	490	34	176	681	112	620	54
cg10536999	108	40	19	4	473	23	12	5	277	303	437	23	167	112	38	8	21	17	8	33	11	56	140	33	337	2	347	75	66	65	58	57	7	24	253	32	23	28	47	149	25	440	43	446	16	215	9	2	2
cg00990020	40	87	17	5	18	22	15	27	21	18	19	24	100	66	35	11	20	40	29	36	4	50	105	19	258	11	90	60	73	396	183	47	33	75	50	30	71	88	65	42	54	217	64	143	43	50	83	25	10
cg09216236	153	47	144	6	43	10	22	11	19	47	21	320	62	62	55	7	10	10	42	16	8	32	32	14	84	8	219	45	35	106	61	110	10	15	75	33	65	25	72	114	37	118	34	126	11	32	61	22	39
cg19742736	72	265	718	11	13	29	58	28	35	43	16	18	127	362	42	65	17	115	47	83	50	30	154	40	110	18	81	111	314	71	33	246	51	58	105	56	57	45	390	29	55	329	30	243	31	27	23	124	24
cg09469870	51	36	35	16	17	56	11	38	34	28	37	26	165	48	45	24	10	17	28	50	8	25	133	33	471	9	163	74	57	221	56	376	40	83	56	50	150	27	34	26	59	74	17	37	65	37	25	29	17
cg17525436	39	41	59	1	31	3	38	16	27	20	17	17	58	58	12	6	19	22	12	69	14	47	124	10	132	12	22	50	57	113	70	54	4	17	52	10	456	25	54	11	215	15	19	15	22	13	33	5	9
cg14062977	43	150	16	17	51	22	81	32	242	39	32	37	32	249	69	27	13	31	24	28	18	29	127	23	32	11	144	109	113	79	40	196	8	55	25	154	79	50	127	55	67	49	49	108	38	50	31	11	21
cg05543030	68	97	39	10	18	9	56	27	55	59	22	11	62	44	24	31	32	51	17	20	13	68	258	13	49	17	45	106	39	59	50	50	9	27	47	99	38	31	29	41	210	78	71	115	16	52	52	8	32
cg25352342	23	105	5	7	18	11	17	121	13	6	7	50	174	32	12	12	60	21	12	115	6	25	21	10	53	7	44	42	54	510	71	51	10	24	44	11	38	710	330	20	192	13	37	46	15	27	12	8	3
cg21551979	69	40	312	35	37	22	44	47	260	31	21	140	64	101	263	18	24	42	8	33	13	53	30	17	30	20	77	52	24	28	73	213	7	51	142	19	14	87	22	10	15	33	46	41	32	10	44	87	23
cg05353869	94	59	10	3	36	8	24	11	86	8	17	20	126	578	31	78	5	13	5	19	2	104	115	14	165	4	25	22	57	125	59	32	7	16	80	64	70	21	25	235	63	17	18	252	8	400	22	4	10
cg26708220	22	42	29	27	30	20	55	25	113	39	25	367	73	42	26	1	14	33	8	43	4	29	67	13	371	6	48	37	51	254	123	43	176	24	64	27	316	162	46	19	68	49	114	34	247	17	9	5	6
cg04589674	64	55	8	9	22	9	32	25	50	54	35	23	47	83	9	132	19	8	4	104	8	34	202	17	89	7	448	73	61	70	284	74	12	68	36	325	23	32	18	319	44	31	298	158	14	169	47	13	14
cg10620881	44	45	13	6	22	5	38	14	29	19	10	22	131	116	447	12	17	222	10	63	12	31	255	10	311	8	33	39	90	81	51	45	6	28	50	24	36	27	28	14	79	258	22	35	13	26	183	13	4
cg23246095	44	93	3	17	254	39	26	42	44	177	41	46	36	46	48	23	13	29	57	51	30	27	424	8	48	21	99	119	64	119	65	109	35	94	47	26	131	113	100	59	61	50	34	115	76	62	22	37	27
cg19589939	24	33	47	13	67	29	17	26	309	24	21	9	118	75	12	3	62	136	9	51	4	17	118	16	165	12	182	30	65	49	25	35	11	136	83	50	14	76	78	6	19	51	296	21	10	11	16	14	19
cg02236650	54	209	32	22	14	19	21	59	34	100	75	12	34	100	12	41	9	20	41	36	5	44	208	28	77	20	135	89	56	60	62	63	16	16	42	19	22	54	29	41	14	42	64	26	31	39	22	28	53
cg07338782	68	260	14	12	22	36	36	26	45	113	56	18	133	60	33	133	16	16	18	104	36	33	344	14	200	10	88	167	33	125	75	59	7	115	25	11	44	112	15	103	18	83	133	163	9	32	25	7	39
cg05304979	98	103	42	8	43	10	33	273	12	41	138	26	163	96	29	10	38	82	290	140	3	31	108	132	117	14	123	118	53	112	106	30	94	332	299	47	25	22	12	64	38	27	40	68	10	59	21	7	7
cg02391713	14	28	32	2	47	47	37	3	11	22	9	319	27	36	39	16	6	67	8	23	5	32	38	12	24	5	318	24	95	86	33	39	33	173	23	55	229	312	85	297	18	40	95	36	229	291	21	175	6
cg19660729	47	55	16	5	22	8	28	12	167	20	12	41	32	25	64	10	40	28	7	35	8	32	337	6	58	7	25	64	196	67	21	71	10	164	24	29	254	480	33	20	125	29	31	28	165	19	18	12	12
cg19047868	121	34	43	30	10	6	182	215	62	43	70	12	36	50	11	17	32	20	43	16	17	31	135	43	47	13	94	44	210	68	26	104	35	288	176	55	238	16	27	24	43	15	12	42	86	35	132	45	22
cg09295799	32	129	19	2	19	10	13	92	13	86	23	41	106	39	70	6	9	15	15	279	21	116	202	19	211	22	82	155	29	107	95	36	76	43	158	236	64	57	26	17	31	41	40	60	36	17	21	4	4
cg09257677	70	39	24	2	20	15	15	26	41	22	23	189	77	62	42	18	28	9	51	38	8	67	72	32	245	18	132	90	343	42	26	84	35	128	562	67	75	125	21	32	61	181	31	102	44	308	12	28	18
cg16096176	29	60	12	5	261	22	69	22	31	14	12	222	189	24	416	12	54	41	12	62	6	60	472	22	53	12	86	67	334	49	21	295	19	66	25	28	56	26	38	22	32	34	61	135	10	37	15	21	9
cg00584026	24	50	9	10	25	31	25	41	36	27	125	22	299	80	73	26	31	11	24	19	6	40	49	15	62	14	152	319	137	58	103	274	32	81	72	63	119	41	40	12	387	105	36	26	33	18	17	26	23
cg08711175	88	18	74	13	9	6	298	24	78	21	572	28	48	84	183	28	20	56	8	79	7	20	74	9	52	5	46	135	107	89	80	42	9	42	19	86	148	25	49	19	535	32	21	80	16	19	67	19	16
cg22337407	324	44	11	7	22	4	872	902	13	425	15	12	42	21	33	3	9	862	13	19	3	29	24	13	41	6	30	25	17	64	27	52	8	8	20	22	27	135	7	31	55	8	27	12	6	22	16	10	3
cg25319067	26	45	6	6	14	13	26	39	47	67	21	18	63	109	18	3	22	33	68	16	22	14	149	7	192	9	33	159	40	615	51	98	94	24	27	14	174	20	63	10	9	23	12	8	31	13	40	6	6
cg08401628	29	41	9	6	34	12	87	14	20	14	9	41	60	37	20	15	49	60	13	43	8	38	32	12	270	7	41	48	31	74	47	188	12	25	23	24	35	36	124	71	40	38	82	129	96	65	28	13	3
cg18086520	53	139	26	10	47	23	46	26	32	21	314	18	27	30	50	23	84	17	28	101	10	20	80	8	67	8	80	44	164	194	30	29	28	65	102	33	74	86	57	39	80	187	30	66	36	50	15	26	15
cg00711072	211	27	40	22	110	12	225	44	75	47	65	113	22	37	138	16	30	37	63	48	17	45	153	43	98	19	164	31	172	66	37	68	48	153	164	78	301	20	20	39	54	18	25	34	228	89	147	60	27
cg01875784	319	124	9	30	16	10	18	7	42	64	47	45	51	22	8	10	10	14	7	11	23	263	96	29	142	7	24	172	27	56	55	93	15	28	41	26	35	37	31	14	27	33	25	32	20	12	21	18	277
cg00084338	89	143	23	17	31	28	19	33	61	13	31	63	184	31	14	33	9	17	45	244	8	49	74	19	189	43	32	38	36	192	27	205	6	40	34	215	76	208	24	22	110	68	29	43	11	47	25	41	32
cg20432960	151	37	101	8	18	17	20	92	75	59	29	10	37	36	74	22	15	20	29	34	5	41	266	9	65	27	43	62	36	66	26	475	12	25	117	305	30	34	27	36	22	21	265	254	36	31	25	44	35
cg04993605	56	32	11	49	93	37	21	39	105	58	26	172	30	14	42	12	41	21	4	53	3	19	180	43	72	45	40	110	63	406	52	82	42	15	25	10	42	107	17	155	16	49	82	39	23	117	27	23	23
cg13647079	38	35	14	15	63	50	41	43	58	52	49	72	71	51	60	23	15	21	27	33	27	120	173	30	54	12	74	69	35	112	45	83	21	114	147	57	148	125	179	94	95	78	110	94	39	131	55	30	14
cg16310491	23	19	16	139	106	37	57	11	32	26	215	16	26	72	103	5	7	127	9	19	129	91	25	8	106	7	156	36	56	176	23	168	107	149	84	142	104	126	21	62	207	142	21	65	21	71	39	8	192
cg11875044	117	42	26	16	11	104	30	39	30	56	36	25	346	70	67	73	19	77	32	318	7	39	56	47	461	26	124	143	634	595	44	82	76	76	128	95	173	249	124	15	30	41	34	24	62	22	31	30	28
cg00430542	37	59	64	14	34	29	136	8	24	25	57	20	28	26	24	9	31	31	13	74	10	17	162	21	43	16	92	43	29	38	112	45	13	72	48	34	60	79	99	16	22	28	92	84	78	15	47	5	8
cg13796250	65	47	9	5	15	24	245	41	132	120	26	26	190	31	15	23	120	40	51	28	5	71	85	13	89	17	38	110	173	102	173	147	128	28	19	23	21	21	40	65	334	195	28	28	8	23	55	10	26
cg04247152	226	84	17	6	17	27	15	16	42	22	13	19	81	379	43	23	16	128	19	405	9	57	231	18	56	11	35	51	191	362	93	288	14	44	65	28	72	75	425	25	48	143	50	40	28	32	48	10	7
cg04308687	64	72	41	10	18	34	44	11	27	15	13	7	41	64	26	6	18	63	7	25	2	18	58	12	39	12	324	41	47	58	25	22	29	37	401	68	178	17	69	9	103	106	246	136	188	20	20	9	6
cg03604763	73	363	72	3	75	25	79	4	17	26	10	18	40	26	44	6	413	20	15	309	7	44	77	11	44	4	75	84	32	33	38	34	9	113	61	14	32	23	237	66	83	122	63	58	6	17	28	112	9
cg08466517	57	272	20	4	17	51	115	474	17	502	11	19	168	103	32	14	27	54	11	46	8	57	61	106	32	8	36	51	98	62	26	39	19	151	79	27	141	29	146	23	87	33	15	38	12	27	16	6	6
cg11837293	103	561	7	10	14	38	24	30	813	10	11	37	43	43	172	138	12	18	13	123	7	23	67	103	50	8	801	462	575	177	74	64	9	19	52	16	182	592	460	47	17	334	59	149	63	70	49	25	6
cg15648389	48	114	64	34	51	57	12	14	61	12	70	33	66	41	14	53	15	24	17	9	12	52	280	32	53	13	281	177	21	122	42	22	5	202	74	59	86	165	28	23	42	261	270	32	12	83	54	32	33
cg22393436	63	43	51	18	32	11	21	46	32	27	16	15	90	43	59	14	11	67	21	43	13	86	51	19	146	14	186	188	30	57	39	212	13	120	109	54	49	26	80	18	58	155	53	30	33	22	96	14	22
cg18658151	47	138	8	21	38	61	30	41	20	46	32	40	124	22	43	13	11	33	25	113	13	32	153	31	219	25	210	34	30	94	22	184	14	141	39	58	96	116	48	76	84	100	45	122	52	63	10	43	9
cg01461552	35	37	17	5	18	10	17	22	24	33	8	19	46	72	64	4	11	16	7	27	99	44	267	9	230	12	412	38	69	433	231	81	12	44	49	35	46	127	38	39	9	36	32	32	376	45	15	6	17
cg14891195	48	71	56	15	89	8	26	60	36	56	52	8	211	52	88	18	22	23	15	201	8	161	157	15	182	6	56	225	41	55	73	73	9	33	30	56	26	29	86	9	47	33	174	73	23	20	100	10	20
cg18912160	16	44	25	6	551	5	14	300	92	18	8	17	51	43	388	163	38	66	37	60	3	15	30	199	28	5	31	16	274	127	25	29	300	19	141	68	25	22	29	20	14	43	17	420	7	39	29	52	7
cg13750264	175	99	84	9	27	7	27	33	46	10	17	11	62	236	16	6	21	32	8	196	195	166	94	10	75	4	29	24	37	218	260	56	8	31	26	26	28	53	44	17	21	87	33	258	42	17	247	9	38
cg09235562	139	44	28	9	78	7	113	9	74	24	14	55	141	41	52	28	7	104	4	18	20	23	134	5	75	7	21	134	116	71	103	126	6	28	19	19	20	18	78	11	91	66	86	19	99	16	29	5	15
cg04917860	53	58	19	8	15	12	19	19	36	39	267	29	325	32	288	26	18	42	18	35	5	36	89	17	54	6	43	62	82	160	50	65	23	41	35	35	58	45	37	22	32	25	19	59	27	25	207	21	23
cg11628972	84	25	12	23	10	9	21	6	7	48	28	27	40	195	121	10	9	11	21	23	6	54	17	7	335	22	142	220	46	401	138	296	32	144	79	10	11	37	36	283	490	35	99	12	357	128	19	5	35
cg05084668	47	120	65	6	22	7	14	7	122	84	20	15	176	147	24	10	24	109	8	41	11	24	51	9	187	234	23	70	34	224	70	187	12	26	51	16	27	35	53	14	27	117	133	23	79	26	26	69	12
cg11505026	114	203	49	8	24	12	21	16	34	49	13	43	168	62	30	20	21	28	14	56	8	176	245	11	43	8	77	65	73	93	143	123	22	54	68	23	51	95	41	22	83	92	44	267	30	21	33	9	16
cg00033551	82	37	12	6	8	17	27	12	20	20	13	24	505	36	601	13	45	431	17	11	10	23	19	16	26	12	51	388	37	127	18	449	21	36	55	17	43	34	14	147	22	33	106	30	14	87	41	8	8
cg20494738	39	47	14	8	24	22	33	8	23	17	9	46	234	79	29	14	21	309	25	53	13	59	57	18	225	11	101	35	92	104	65	344	28	28	28	30	68	67	50	49	66	50	73	21	10	58	44	25	8
cg12182937	230	54	7	4	44	36	50	331	100	33	48	27	50	48	29	22	30	148	22	36	7	85	113	25	45	22	35	115	30	227	64	45	7	29	37	32	38	84	33	45	72	39	13	161	48	44	24	8	21
cg09013655	46	229	19	16	13	25	37	33	42	33	54	29	137	53	38	31	16	22	56	88	14	37	286	24	192	21	65	34	134	283	443	564	31	72	65	320	37	32	104	22	74	34	20	55	30	36	21	45	22
cg02853801	308	157	94	28	49	47	29	29	67	83	64	128	32	67	96	79	18	22	14	29	18	341	244	24	266	31	96	336	27	281	29	171	21	23	51	442	28	27	29	229	39	40	69	29	36	307	18	20	33
cg14391382	22	37	32	5	30	34	11	35	6	10	6	45	366	53	253	5	33	26	4	84	9	240	18	25	30	20	154	92	643	80	28	80	31	69	28	43	11	63	46	3	45	39	122	23	9	206	26	19	17
cg14715697	51	324	7	10	9	174	26	54	46	16	79	20	25	111	407	440	43	95	6	32	7	52	47	15	62	5	98	42	52	48	349	42	17	65	28	39	207	27	57	21	378	67	21	15	6	49	15	9	3
cg16896868	134	223	125	13	34	10	306	47	119	24	20	28	52	51	49	12	16	16	6	81	3	97	86	16	227	18	121	18	54	79	58	94	147	75	81	15	124	111	25	7	298	130	20	188	8	15	178	137	41
cg24921031	63	37	13	9	21	13	98	17	186	64	24	20	260	56	31	9	39	48	22	56	5	38	93	15	87	12	80	66	103	192	71	222	28	24	51	31	70	50	256	19	117	45	34	14	21	29	57	22	11
cg16991868	217	32	28	47	18	139	36	9	10	32	321	18	49	36	43	5	5	29	127	70	5	23	124	245	67	380	59	420	45	111	100	89	24	360	74	67	13	14	67	12	29	476	19	156	3	37	12	203	29
cg10296238	228	13	10	185	25	21	14	110	8	262	20	273	26	147	20	60	4	12	3	34	50	37	25	4	368	163	685	165	41	169	42	47	7	33	77	33	9	31	14	7	10	19	53	22	9	31	97	4	127
cg11312353	31	145	14	2	175	14	19	7	455	8	53	14	32	68	16	11	9	20	16	37	4	19	21	6	151	3	33	22	451	250	46	137	9	18	92	13	21	17	23	15	19	25	33	12	10	23	16	230	3
cg13520053	134	52	25	7	17	19	161	25	18	14	31	43	74	87	185	23	21	24	13	46	11	28	98	16	373	8	40	65	113	234	127	59	36	59	241	27	87	213	41	30	60	110	29	74	26	40	22	20	12
cg16810279	66	61	11	20	37	51	38	38	66	48	46	25	45	85	61	31	54	99	18	32	21	79	157	9	78	20	182	86	54	87	101	69	35	108	70	42	174	58	86	21	77	48	48	78	30	76	21	12	17
cg16709294	70	34	13	6	409	313	34	16	11	20	17	31	71	15	22	12	414	14	17	203	6	25	52	8	28	12	26	68	56	39	39	78	23	25	67	15	30	26	28	23	18	18	12	41	28	36	267	244	15
cg14565752	27	43	10	5	195	12	154	17	18	24	12	176	29	106	40	7	16	22	13	22	5	223	54	5	71	12	31	28	48	73	18	57	5	19	109	50	16	15	43	21	133	134	42	92	12	23	43	8	15
cg26345613	46	48	16	9	34	125	18	185	38	203	26	21	67	50	47	142	31	24	30	25	9	38	67	7	156	12	43	73	55	156	22	40	86	63	34	51	32	139	49	44	40	103	51	36	32	62	30	101	16
cg20482462	43	64	11	3	29	10	175	11	59	144	340	26	33	125	15	55	44	20	16	55	11	21	55	134	68	12	58	72	40	82	200	81	44	47	307	26	18	30	35	29	114	31	40	68	19	40	35	6	421
cg10941566	152	32	201	11	38	21	35	21	43	29	19	36	48	60	96	18	96	21	15	97	11	39	202	11	67	8	134	44	66	66	94	90	21	53	46	212	45	35	100	184	16	56	126	175	12	37	67	10	17
cg00962903	141	58	89	6	14	23	45	275	35	25	113	17	22	53	43	7	70	417	193	12	7	53	307	14	71	2	199	240	130	315	171	308	5	175	89	13	23	43	283	19	30	185	23	26	55	21	243	6	12
cg10960266	36	21	37	33	382	19	20	10	26	61	27	18	202	116	14	12	16	24	10	19	9	26	145	16	93	8	41	34	32	397	421	61	21	357	16	26	25	22	30	88	447	22	30	36	10	100	21	27	145
cg11314684	39	85	46	13	22	17	87	25	43	28	22	52	35	56	39	19	29	115	9	19	20	27	72	26	30	18	29	28	36	53	58	48	16	29	43	21	39	93	56	10	102	34	32	79	23	16	44	24	40
cg13824815	75	101	24	3	156	4	61	15	17	302	12	70	48	45	32	15	45	123	17	39	8	33	505	13	340	13	81	75	52	214	56	215	32	48	40	31	54	70	44	24	141	122	51	243	11	29	50	13	7
cg09451188	147	193	20	16	97	30	20	20	419	107	44	15	23	78	169	22	9	31	10	18	14	138	279	11	89	12	54	168	43	59	127	196	8	26	400	49	40	319	27	91	27	29	37	179	17	30	15	8	47
cg09491542	78	370	10	4	21	11	79	13	24	21	12	63	367	44	24	536	11	32	20	32	8	57	39	11	454	5	44	214	44	486	63	59	23	32	291	27	56	59	72	20	47	49	44	200	17	34	14	17	7
cg14142836	98	101	433	0	27	10	101	158	25	17	213	27	230	45	265	21	16	420	22	41	9	27	119	381	91	5	59	36	530	295	47	46	330	68	147	24	74	58	155	29	53	69	29	266	8	18	108	16	7
cg16672562	74	32	118	6	35	11	94	22	36	22	24	306	255	28	31	8	579	85	8	25	5	25	187	4	564	4	29	444	370	556	564	89	7	34	24	43	26	99	32	13	24	40	39	93	12	15	233	11	36
cg17543218	28	54	258	5	291	15	53	20	16	265	15	21	134	231	18	15	16	123	13	73	8	65	69	13	41	9	26	45	165	58	48	347	24	52	39	18	49	66	41	9	98	29	33	28	21	9	372	14	11
cg19086497	19	99	9	12	23	27	336	34	40	35	19	25	537	48	37	615	19	41	18	68	8	408	144	18	330	13	49	26	101	217	45	23	10	25	42	19	21	24	106	18	20	28	19	14	640	14	81	15	10
cg11421768	82	29	19	614	24	16	11	455	14	677	12	16	74	38	22	10	8	16	76	11	6	29	93	469	41	391	25	40	59	94	27	64	273	19	44	28	21	30	32	23	15	37	225	54	13	23	29	11	18
cg04541368	65	20	71	0	28	62	28	48	36	60	47	21	133	105	55	30	7	36	62	100	9	22	62	47	72	5	17	79	53	123	107	94	16	21	18	76	26	15	103	8	55	104	40	115	39	25	14	29	19
cg17022548	26	251	68	21	357	67	85	48	91	41	56	20	341	270	68	52	16	44	46	33	25	95	159	44	40	20	134	49	68	40	231	291	43	66	31	67	70	99	44	52	65	147	39	190	85	64	46	58	24
cg09942166	92	93	24	16	91	43	98	22	34	25	35	34	39	50	53	27	20	38	41	50	18	34	550	26	50	14	56	149	32	73	81	87	37	33	59	30	26	31	59	25	157	122	106	60	94	48	50	29	17
cg12630520	64	281	26	5	10	7	35	13	32	40	11	10	55	40	41	9	23	49	35	37	6	269	61	12	75	6	48	50	99	96	43	66	7	43	318	19	97	220	60	50	94	72	482	21	13	52	22	13	8
cg04303509	38	61	20	6	40	14	26	7	41	11	12	32	36	53	18	10	13	44	8	52	13	55	39	16	52	8	446	22	28	409	54	46	223	45	33	37	26	22	12	15	56	49	35	65	7	13	16	13	5
cg12492273	577	99	41	10	26	42	48	33	62	32	31	25	325	44	69	27	17	15	44	30	14	186	651	27	134	19	64	213	213	479	121	86	54	100	232	64	82	149	85	121	80	29	75	84	63	57	15	35	22
cg16610086	359	308	313	3	10	25	933	44	12	397	6	5	38	27	24	3	11	11	90	24	5	21	409	25	53	49	641	33	30	46	46	45	56	413	24	24	24	34	23	39	22	17	62	19	12	22	29	3	74
cg24248505	190	287	24	8	34	18	60	7	33	14	9	65	160	279	31	11	17	240	10	41	10	37	77	7	341	8	64	31	76	318	53	334	6	26	29	44	55	32	49	18	60	45	20	96	10	31	28	6	5
cg26717590	71	26	166	6	23	299	73	140	38	21	68	13	328	73	27	10	20	29	141	52	11	48	55	4	72	453	22	25	27	346	324	93	15	56	75	28	33	22	28	19	76	47	30	18	368	36	168	8	8
cg17504135	54	162	13	13	48	19	385	31	38	35	120	51	348	26	414	26	36	109	28	35	9	79	74	23	58	13	123	77	79	507	93	378	44	44	54	27	74	108	28	73	98	34	83	114	211	83	383	35	15
cg18738190	122	44	27	59	68	9	24	14	11	26	34	84	140	55	93	13	21	95	141	27	3	29	35	7	72	7	92	47	66	54	26	46	118	21	128	49	20	52	118	30	89	46	104	16	73	21	16	153	13
cg21340500	78	47	31	7	24	23	24	37	41	9	53	6	34	43	12	22	88	28	19	15	8	542	206	21	121	24	32	101	38	65	440	30	20	21	481	96	52	20	165	10	44	59	20	93	9	67	19	11	10
cg11992621	55	39	18	5	29	5	40	23	22	25	22	9	48	40	27	244	60	32	11	13	2	58	26	5	38	7	148	37	40	78	33	55	13	45	15	52	26	23	21	11	108	50	39	31	44	11	16	2	17
cg19537719	62	96	21	39	30	133	33	7	29	24	59	14	113	117	27	103	32	116	9	32	8	92	169	46	99	19	27	41	60	53	40	36	24	105	28	192	112	34	96	17	31	25	33	45	76	21	27	84	50
cg04858586	72	44	24	16	22	13	12	35	188	67	158	177	111	43	99	48	38	38	78	17	13	105	222	11	74	6	103	70	67	78	59	68	43	61	59	68	44	74	58	17	33	19	75	24	45	17	180	14	16
cg05825244	573	308	78	9	18	14	5	28	34	16	25	23	56	99	22	18	13	29	12	40	4	33	140	16	336	17	78	28	60	534	43	628	13	32	47	14	46	47	125	541	22	51	479	139	18	396	17	12	24
cg13593391	30	122	12	7	63	19	10	20	192	65	13	15	29	39	22	15	21	52	8	100	11	9	54	16	42	5	103	45	157	149	107	60	34	13	25	249	19	67	58	39	13	56	11	15	6	13	29	103	10
cg19543867	34	22	35	3	229	4	12	5	29	24	24	20	50	24	280	5	10	188	16	22	8	21	85	7	82	8	54	130	261	55	25	38	5	12	27	435	28	52	55	12	52	46	243	10	14	24	10	6	17
cg23814228	64	43	55	14	8	15	22	36	76	74	69	16	77	28	139	9	13	36	7	11	25	11	25	10	68	17	152	61	194	100	49	51	7	139	35	179	143	87	12	15	20	7	97	15	22	26	43	6	37
cg14398860	27	38	17	3	8	14	13	13	18	11	8	11	39	15	27	13	7	27	18	12	4	50	325	10	41	8	62	64	77	37	54	27	16	45	20	14	54	60	21	98	52	80	199	159	16	57	25	17	9
cg23834013	45	83	17	36	12	33	16	45	57	72	4	437	87	36	38	21	32	17	14	55	12	44	93	37	22	9	34	286	65	317	15	63	47	17	491	84	38	503	94	13	29	45	11	45	17	6	314	6	8
cg24195359	30	41	18	4	17	6	46	9	10	72	13	19	21	53	62	3	34	214	7	83	4	24	44	6	36	10	19	71	67	72	37	77	7	81	86	38	85	17	62	17	74	73	29	57	8	111	35	17	16
cg08289350	74	39	37	3	34	9	50	20	55	18	36	192	93	439	67	13	24	15	42	50	4	112	114	23	65	11	39	31	282	176	277	335	49	30	129	234	25	33	51	82	57	34	22	63	15	192	18	10	13
cg00454770	123	40	61	15	34	33	16	42	57	59	30	23	61	53	137	26	22	27	20	39	149	53	151	9	87	18	43	285	44	70	89	411	92	135	60	135	50	36	185	23	29	23	25	129	33	27	60	24	48
cg16318311	19	61	24	17	34	136	74	33	225	62	13	21	77	63	54	204	15	19	243	57	6	25	155	13	38	5	53	28	27	203	62	162	15	47	212	38	29	29	50	16	44	233	38	29	22	18	30	7	202
cg23330450	57	46	11	9	13	10	15	14	13	19	13	105	57	125	91	6	66	104	9	32	12	56	20	14	52	6	197	88	55	75	38	86	13	20	62	36	32	194	167	22	59	49	15	196	18	21	57	12	6
cg05165982	71	51	20	5	119	10	245	10	47	29	14	15	101	161	14	6	29	73	14	101	7	67	98	13	73	8	37	56	237	417	47	146	14	20	359	55	19	29	464	27	84	40	44	49	12	38	27	11	6
cg22332722	69	195	29	27	22	17	29	30	21	27	436	11	422	39	66	49	22	24	31	38	4	14	170	12	97	10	26	58	66	67	257	220	32	19	42	64	56	60	88	19	269	39	17	109	16	33	35	40	23
cg03283124	65	36	40	17	40	27	134	10	12	49	27	15	67	15	36	13	153	24	17	32	11	19	117	95	25	16	56	50	107	37	69	101	24	69	38	44	115	57	129	74	274	72	109	56	8	35	182	5	9
cg22338356	61	56	6	19	17	36	49	21	70	10	22	26	40	29	65	44	15	19	36	39	5	36	55	21	31	11	169	94	143	270	42	102	12	62	132	23	56	20	37	30	77	116	33	20	39	44	95	5	46
cg19175386	28	226	23	13	60	30	207	59	34	336	21	211	27	74	144	8	45	190	16	11	7	156	16	114	201	14	14	46	203	77	93	39	7	11	72	17	14	21	32	16	96	215	41	36	7	17	25	6	35
cg06508623	99	37	31	9	50	22	30	28	69	152	150	29	53	107	75	22	13	18	46	61	10	70	129	15	158	27	131	194	55	51	36	37	14	88	181	27	34	35	64	43	54	94	70	108	22	29	20	5	25
cg27048388	31	25	9	3	86	10	33	26	23	138	119	22	150	41	43	60	33	32	9	50	8	28	56	115	57	8	232	42	207	204	45	53	43	144	195	18	153	267	21	17	25	31	27	73	12	23	25	40	8
cg08114842	19	23	5	6	29	57	83	46	7	39	7	60	276	70	74	45	17	23	20	235	17	53	15	5	99	19	176	103	70	122	226	243	12	171	27	12	62	54	27	36	51	119	159	85	54	8	26	12	24
cg00113675	603	55	94	137	19	110	17	88	53	22	34	562	35	33	80	40	15	20	28	52	5	47	93	89	211	71	86	57	174	64	213	72	8	23	345	12	141	36	16	10	30	15	628	19	73	16	217	38	28
cg24090990	230	22	34	2	111	96	30	7	33	10	6	36	36	48	26	75	8	40	179	37	143	185	58	10	270	6	92	47	43	112	36	52	47	203	68	40	190	105	86	28	52	110	48	124	31	26	17	13	12
cg21081729	134	110	57	15	13	34	17	36	31	38	53	27	320	43	58	36	35	28	39	47	8	131	133	33	74	23	102	96	48	459	92	76	47	44	382	90	46	42	32	82	60	32	35	96	64	118	18	49	26
cg08768218	150	59	57	9	274	65	220	28	77	36	56	28	46	45	79	15	14	30	39	39	7	36	136	262	154	11	82	274	113	62	125	56	13	35	142	17	46	153	46	27	49	44	78	192	17	31	21	39	12
cg27239981	418	257	21	8	39	21	55	14	34	16	60	28	151	211	24	22	25	115	9	49	11	44	481	13	343	5	480	198	294	297	260	101	4	25	67	30	26	161	272	12	17	15	18	54	11	9	25	12	2
cg12311175	31	82	41	3	47	27	80	90	24	134	17	9	41	44	27	56	22	36	2	22	12	17	31	6	120	47	111	21	36	95	22	113	25	114	47	31	98	99	18	9	20	22	23	23	74	10	179	40	4
cg05390968	60	336	38	15	108	67	185	24	72	36	59	21	316	36	28	50	19	12	54	70	10	32	110	46	163	24	44	60	281	247	32	144	77	220	24	133	262	171	42	501	26	17	290	33	537	406	16	59	24
cg09210956	21	46	13	3	20	81	17	37	93	141	464	200	212	140	115	7	30	37	222	42	6	28	64	59	30	28	24	25	56	175	34	47	38	27	231	25	20	27	20	6	43	336	190	10	11	12	115	36	7
cg06230206	79	52	178	9	30	10	37	17	66	46	141	16	48	37	40	11	81	47	18	54	9	40	238	8	83	21	58	48	75	115	30	80	10	86	52	34	71	31	101	44	108	41	53	71	18	39	62	7	17
cg12958813	57	86	20	8	87	20	13	15	25	13	18	104	38	26	12	21	37	53	14	36	8	53	55	21	111	10	75	112	44	175	38	51	24	48	68	170	32	29	82	54	231	56	98	19	24	54	54	15	68
cg11537406	159	47	9	5	70	73	56	33	6	51	185	27	52	40	55	11	18	11	9	18	6	130	177	12	56	2	24	38	34	46	55	69	32	149	176	152	13	26	53	93	10	39	55	78	9	50	34	5	12
cg20100745	23	52	16	10	192	41	144	26	19	12	25	76	125	12	51	10	6	23	16	16	5	13	51	42	78	20	289	22	25	35	159	591	19	33	24	15	60	15	559	5	13	418	196	11	21	51	113	26	20
cg21158163	26	96	35	33	25	11	8	9	17	24	380	48	350	84	11	10	462	8	7	459	8	158	29	8	45	5	255	34	154	73	22	40	8	63	110	44	31	30	26	173	50	428	26	10	12	17	96	5	11
cg09902818	103	103	47	25	29	104	36	48	85	47	50	47	109	45	55	108	16	35	27	38	38	16	155	33	46	18	46	81	94	143	48	75	123	53	40	81	59	100	91	37	132	48	38	77	22	59	26	23	206
cg26394940	362	12	34	20	14	10	25	26	13	19	48	11	31	26	9	42	582	61	11	22	4	123	22	13	66	10	26	34	30	59	26	61	14	28	38	11	37	30	23	37	477	71	34	12	14	42	16	11	54
cg25722945	99	55	86	13	40	8	26	47	34	61	41	37	160	53	27	19	12	24	31	88	18	113	110	31	59	20	62	171	90	79	168	116	45	34	47	59	85	85	25	49	65	69	72	203	24	56	23	28	21
cg08081390	161	91	38	5	26	22	194	21	22	45	18	287	302	63	52	21	11	270	29	42	88	35	164	93	74	8	55	70	40	69	36	55	14	51	24	18	31	29	27	19	56	69	156	43	15	18	42	6	28
cg18788940	22	21	17	8	91	19	8	20	47	43	12	47	26	49	65	27	21	66	20	32	6	84	174	17	52	8	21	42	25	265	95	57	31	36	36	193	35	45	41	12	39	30	31	259	24	41	37	9	8
cg01871581	25	138	22	12	22	33	19	25	23	26	21	30	251	218	56	15	35	91	19	100	10	107	128	17	62	17	114	65	189	75	48	251	13	69	47	48	74	17	279	28	75	21	92	44	10	30	55	10	15
cg25817701	86	212	22	13	42	17	25	29	31	21	29	20	396	505	40	19	25	73	45	30	10	32	77	22	262	10	58	129	87	475	372	73	48	53	320	27	84	69	37	75	54	73	32	268	29	88	18	31	13
cg06773116	76	24	10	9	36	16	40	31	18	22	19	31	106	89	436	45	11	9	20	121	31	62	332	18	84	6	27	45	33	110	79	73	19	24	49	68	39	416	111	24	36	44	22	61	18	42	19	19	9
cg24170040	26	78	43	3	15	224	24	27	356	130	35	13	46	51	39	64	10	47	109	70	26	35	84	38	31	23	25	23	146	71	74	76	22	30	40	79	38	18	35	24	47	19	88	53	40	42	15	30	7
cg12456778	67	283	35	13	149	26	32	29	368	65	30	36	602	48	79	6	44	84	10	33	19	70	126	50	68	11	77	54	66	92	41	49	27	41	106	25	67	21	35	17	73	108	62	91	17	20	489	35	8
cg15975806	261	214	123	8	58	6	257	58	258	11	128	35	56	60	225	16	13	24	9	85	1	30	38	122	191	13	36	20	22	76	52	88	8	29	240	20	10	66	32	8	300	54	16	158	16	9	133	6	40
cg03479065	25	44	160	3	13	8	32	20	249	36	4	54	64	79	96	13	6	65	12	18	26	12	46	11	63	4	179	78	31	64	35	25	126	28	43	82	202	33	113	27	48	55	27	81	17	32	71	171	20
cg14823429	47	27	73	34	61	27	32	37	93	22	88	8	80	247	93	18	8	22	24	234	6	120	31	30	66	13	153	50	47	90	40	253	19	281	24	34	39	31	26	28	27	102	29	160	24	44	18	114	22
cg21741284	116	71	32	17	26	49	41	40	13	36	32	30	57	179	62	22	14	130	51	39	12	25	81	45	107	27	61	36	51	179	305	24	48	25	106	18	78	97	25	87	29	51	51	213	22	84	28	38	18
cg10447615	262	80	9	1	22	11	40	8	81	48	22	13	26	67	19	17	5	33	675	13	5	159	66	8	107	7	84	82	31	102	93	41	29	17	18	40	21	26	67	18	33	11	31	143	4	595	15	18	4
cg07786995	48	191	42	14	18	25	18	50	37	28	43	20	106	76	50	40	34	35	30	37	13	20	134	34	64	25	86	72	120	447	60	259	22	36	63	81	73	65	134	31	28	377	66	254	16	32	18	24	27
cg22614142	50	141	35	6	16	12	23	8	40	20	11	20	43	209	24	5	13	21	13	21	7	31	107	3	199	6	49	210	50	325	58	335	7	35	335	357	52	29	391	30	18	37	96	52	13	46	27	5	6
cg19617080	259	126	43	14	114	8	57	17	90	37	45	27	41	291	76	18	249	128	22	19	11	75	144	16	145	5	417	275	48	100	138	37	14	25	47	47	355	32	179	14	37	55	117	27	94	23	240	35	9
cg06990110	66	70	23	216	23	12	20	24	19	58	38	46	63	49	21	77	27	32	5	19	8	18	36	19	45	10	73	73	56	59	43	58	24	30	52	29	22	43	45	12	36	225	77	79	10	14	39	29	17
cg00129811	91	30	28	7	64	10	81	12	142	38	30	55	125	24	112	9	71	61	11	71	5	37	47	5	28	14	74	131	26	108	61	91	3	70	73	69	78	81	24	16	58	30	69	18	9	14	58	8	10
cg14101485	179	60	336	17	49	16	33	53	37	27	56	34	92	160	91	11	34	229	29	97	7	95	244	19	80	9	55	161	116	140	36	132	20	36	51	28	46	50	25	9	31	118	23	171	32	18	24	17	41
cg09645993	32	57	28	10	40	40	48	19	36	23	27	24	72	122	37	16	7	14	38	31	11	168	214	19	201	17	135	95	81	64	276	238	50	78	112	258	225	67	65	243	148	283	31	42	37	226	20	29	10
cg23837265	138	44	183	495	17	105	11	226	9	27	10	51	64	27	26	250	30	43	237	31	6	40	71	333	264	10	25	242	33	124	142	104	17	64	26	47	222	296	29	189	101	14	227	71	75	249	9	224	4
cg02180979	58	63	17	8	41	37	44	17	26	11	8	174	58	35	63	14	11	45	15	36	9	50	35	19	140	16	112	116	75	126	34	119	35	85	20	33	103	69	26	34	113	48	24	42	30	32	62	7	13
cg16528895	77	55	40	7	677	10	11	27	128	29	55	219	43	36	105	30	19	32	5	308	4	56	227	14	173	7	215	427	139	103	95	415	5	92	49	49	41	93	48	12	17	273	193	39	13	17	51	29	45
cg13947167	277	122	120	21	35	16	39	8	24	16	29	36	258	33	42	18	23	63	10	160	8	26	373	13	175	21	45	37	70	136	48	220	27	58	40	40	217	50	35	44	24	61	49	189	39	50	36	18	27
cg14849140	162	85	93	16	27	32	26	18	27	23	7	13	30	32	35	21	146	13	6	52	7	16	33	18	82	14	56	489	45	181	39	367	9	45	268	11	66	45	21	10	12	87	307	125	23	9	30	15	12
cg20445402	125	32	18	13	35	28	20	32	14	41	13	38	392	62	294	25	11	15	30	75	16	17	142	28	69	9	133	64	333	64	216	332	42	18	71	58	76	69	140	35	67	41	21	33	13	50	255	17	21
cg19095981	77	122	41	8	27	43	147	37	45	35	28	88	43	100	49	28	24	133	38	191	13	46	136	28	52	11	140	134	33	70	45	201	37	97	214	47	121	94	79	69	87	237	81	74	42	70	119	15	13
cg13504411	16	53	30	24	15	135	35	43	32	87	51	34	135	48	51	131	25	22	5	77	19	14	161	8	28	11	26	90	66	195	44	34	18	42	120	63	15	19	143	13	47	128	27	29	16	23	19	58	75
cg26950867	21	76	541	5	36	5	22	28	13	411	35	11	208	58	13	2	89	52	5	36	27	825	250	7	52	5	18	22	886	46	18	49	6	11	334	164	20	14	12	312	41	12	28	23	28	817	18	2	8
cg01403030	168	203	43	11	201	13	84	32	16	53	18	44	51	66	35	75	25	124	41	31	12	103	153	20	55	12	82	84	57	67	42	88	14	34	53	21	50	80	52	48	131	171	23	62	28	92	84	14	8
cg19412295	197	124	11	7	12	9	34	18	34	55	24	21	61	39	144	15	33	52	7	29	6	11	37	5	564	11	143	466	25	121	324	55	14	86	75	69	86	38	23	4	9	148	28	186	9	19	26	10	22
cg02269984	51	62	21	9	13	19	21	109	21	100	333	22	129	49	71	132	34	35	21	34	9	40	68	223	44	12	273	72	55	140	23	84	14	132	34	34	83	41	196	19	24	18	25	18	278	32	88	27	11
cg08113187	402	29	68	9	21	16	398	42	88	58	43	413	171	78	34	31	18	16	21	48	10	21	272	28	408	8	75	155	68	103	31	63	13	313	111	353	373	216	33	186	14	65	22	23	27	474	24	18	18
cg17649293	34	37	20	21	27	12	26	23	20	150	21	13	27	24	38	6	8	36	13	21	98	46	248	6	95	18	52	48	157	186	54	27	47	22	44	23	148	41	41	27	17	31	87	77	28	34	28	119	9
cg04646987	88	299	61	6	20	15	20	29	448	32	413	25	75	47	66	13	26	17	21	23	3	66	156	15	178	11	72	39	56	729	38	167	21	64	34	54	42	75	325	40	35	20	48	228	51	80	23	167	24
cg05373251	98	85	130	4	59	7	27	15	62	34	43	19	31	81	61	13	13	75	24	104	17	100	303	15	76	20	33	48	86	98	40	36	7	20	136	33	20	22	54	13	70	26	61	28	37	19	31	75	14
cg17916835	200	62	23	6	33	16	32	8	147	21	25	48	53	72	157	66	9	66	14	57	9	32	53	9	85	12	88	105	49	69	78	177	14	42	55	30	42	31	34	18	63	59	134	52	31	29	27	10	228
cg01783662	349	20	9	2	52	10	16	6	8	346	10	17	41	31	202	15	11	13	8	14	23	51	542	8	67	4	84	56	55	61	26	73	11	52	20	393	23	24	30	31	254	39	42	55	9	39	23	1	9
cg23657179	90	28	55	23	14	78	73	55	90	65	64	75	48	84	84	58	6	16	71	108	29	35	392	42	55	30	55	55	52	69	27	48	74	96	34	38	194	119	41	37	71	29	37	64	71	38	29	59	26
cg18403361	69	59	27	6	108	11	19	12	66	10	23	28	204	22	52	13	11	43	10	188	7	21	29	18	55	9	341	99	52	134	53	164	47	163	20	30	362	89	31	48	41	33	64	160	57	123	26	7	15
cg20338426	35	242	20	8	49	10	79	34	68	36	23	44	57	38	72	17	35	89	19	66	11	125	80	10	180	23	34	33	64	82	277	53	8	54	215	40	86	53	102	17	61	37	63	31	18	29	228	12	42
cg05174942	51	229	14	18	16	38	22	85	32	45	5	9	25	64	29	6	13	82	12	33	19	103	69	9	84	46	70	43	77	44	46	45	30	41	72	20	27	21	42	81	336	27	48	94	20	9	12	11	18
cg14516100	112	96	16	1	27	4	255	25	33	31	241	77	73	18	41	6	11	36	9	309	2	365	119	9	332	5	216	98	12	97	88	301	28	86	39	11	109	75	61	11	38	8	93	127	33	10	61	79	13
cg25009965	185	292	23	13	22	17	57	26	55	48	21	16	123	56	70	4	12	131	13	40	9	168	339	16	341	33	23	20	20	73	144	66	26	21	49	46	140	64	97	287	86	21	28	38	33	237	60	14	39
cg00783748	30	37	224	48	18	8	10	19	215	32	113	11	39	51	28	54	22	19	23	18	27	20	647	26	49	32	217	34	69	64	25	60	11	38	42	33	33	57	32	13	9	30	23	23	24	18	36	10	140
cg09185884	223	93	3	162	33	7	32	32	19	37	11	33	80	31	56	5	29	35	197	14	7	39	148	242	33	12	54	229	73	259	46	16	30	52	22	65	109	44	86	9	25	13	11	42	14	22	54	7	7
cg10678427	56	156	148	11	33	11	190	19	28	27	32	13	50	39	68	6	6	23	10	19	4	67	149	9	77	2	121	73	36	79	48	40	9	22	79	39	41	24	22	11	16	60	30	64	19	17	77	9	12
cg06837568	50	23	21	9	15	26	83	16	31	18	22	46	34	21	46	21	25	102	9	31	5	49	46	17	45	7	82	99	29	98	35	74	36	23	34	29	71	50	33	72	80	66	80	55	13	87	36	9	17
cg26720913	54	41	119	11	34	20	93	44	159	41	71	35	43	71	126	25	43	24	36	45	15	38	89	17	55	17	37	73	113	78	82	46	23	36	265	34	47	24	60	31	39	40	41	353	21	23	89	24	23
cg27576485	42	24	172	5	365	11	402	14	48	11	51	222	35	22	21	5	351	18	22	18	5	37	150	22	35	5	25	181	48	60	53	28	47	97	20	11	19	22	118	49	36	169	82	51	18	57	11	5	7
cg13752114	74	148	32	12	24	23	124	22	65	36	14	68	226	81	15	11	30	10	8	16	12	56	189	19	58	5	31	81	64	46	72	83	43	43	48	28	98	41	67	140	22	123	31	33	128	121	17	10	14
cg24115681	15	124	20	7	12	9	32	9	49	63	13	122	106	54	338	13	23	18	27	15	9	40	423	13	94	9	26	56	216	220	27	123	29	29	16	11	31	43	226	48	56	28	40	15	15	54	16	7	2
cg11118778	89	282	36	12	79	29	43	17	28	35	30	80	42	185	53	29	40	40	22	19	20	131	265	23	35	12	103	31	29	46	76	103	24	67	52	21	83	34	185	10	47	268	90	138	40	11	74	14	10
cg12602405	79	339	56	7	51	21	26	33	62	55	39	11	49	62	50	23	47	79	12	118	16	20	108	40	392	15	99	150	35	169	37	41	34	385	81	55	41	197	44	13	16	25	47	63	18	155	29	15	30
cg01035261	402	26	68	3	18	7	532	13	389	11	189	17	460	29	34	68	9	27	254	22	9	18	91	3	413	360	20	316	36	55	37	69	161	17	39	28	14	27	20	22	641	34	43	77	56	25	24	21	13
cg11600186	83	46	26	6	22	28	14	25	43	45	9	74	53	37	26	14	30	60	18	42	19	19	40	15	22	13	32	66	57	28	39	400	15	58	75	300	254	61	37	55	44	449	14	26	21	55	521	74	17
cg20088245	101	111	25	51	50	9	95	8	16	138	25	27	65	28	152	37	10	17	14	56	14	40	233	17	66	21	39	80	176	92	74	51	13	48	58	41	41	69	95	54	37	42	39	17	13	26	27	14	27
cg05702218	85	120	40	16	95	28	28	39	29	52	148	47	44	28	61	26	24	53	8	17	8	46	169	10	98	20	28	103	27	87	63	105	12	19	89	57	25	25	92	11	49	19	59	27	41	13	22	24	22
cg19561297	224	48	63	2	46	6	13	40	17	31	56	25	112	177	28	9	18	46	323	27	3	23	198	5	217	12	280	99	43	136	141	42	8	83	61	61	38	70	184	58	25	81	76	16	11	25	22	3	55
cg01346013	230	96	55	327	48	18	17	26	55	46	64	20	100	66	34	40	17	54	35	30	4	35	51	35	168	16	160	92	156	70	60	184	40	88	39	31	256	30	41	32	39	237	50	62	35	27	58	9	30
cg01688536	55	67	31	3	19	8	68	16	14	7	21	62	211	39	432	7	10	84	18	21	4	30	85	11	65	6	70	58	35	80	44	54	16	22	164	109	46	130	55	16	260	51	290	45	40	19	15	6	14
cg18728025	18	58	36	23	21	17	16	16	47	51	56	25	20	39	39	74	23	27	38	28	7	15	275	14	300	41	35	39	148	71	97	87	26	24	82	21	27	23	41	22	44	71	32	19	56	21	70	46	49
cg09803321	220	75	7	2	18	12	60	11	20	25	14	149	56	111	26	9	7	37	449	184	9	20	347	4	179	7	52	86	64	80	132	48	10	86	164	84	50	250	65	85	63	19	146	81	11	43	55	131	29
cg00055617	71	74	26	10	41	18	218	183	146	106	54	44	96	46	161	65	10	55	17	55	7	195	66	23	89	9	155	182	100	82	70	98	7	31	92	180	24	74	45	114	19	90	165	63	22	146	244	10	29
cg21836903	360	49	442	1	58	84	50	10	4	33	92	14	267	137	158	17	10	88	17	110	3	62	31	10	59	4	319	301	382	142	191	47	17	104	79	82	209	22	64	116	16	94	44	49	11	64	28	5	117
cg26475911	348	19	17	5	50	5	100	13	113	35	13	27	132	18	13	8	15	122	12	13	4	250	29	5	27	21	126	607	550	526	68	19	37	151	42	47	200	687	552	76	40	33	49	110	14	34	556	11	72
cg07128900	36	116	13	8	243	6	50	5	12	17	290	9	234	41	52	9	25	29	185	23	7	34	19	8	73	9	117	34	56	57	33	28	10	30	62	26	80	53	286	50	15	56	411	16	25	94	34	9	9
cg04569615	91	209	62	11	28	12	52	43	95	13	64	52	37	75	47	20	96	57	21	20	11	121	133	11	174	13	24	151	20	62	17	58	7	117	31	55	51	86	43	8	55	19	138	146	20	13	10	18	26
cg02108623	381	72	11	24	83	20	221	32	7	206	9	10	33	26	46	41	11	19	15	29	30	43	734	15	50	17	129	314	62	49	26	37	15	22	24	11	23	23	34	230	537	38	31	165	391	142	15	12	22
cg21151355	439	681	572	1	13	45	17	6	28	13	10	33	27	47	9	4	19	18	87	44	1	122	15	6	71	3	77	83	49	94	489	91	20	118	604	139	275	74	47	143	178	77	445	36	9	76	35	8	14
cg18566883	102	55	10	15	46	10	11	123	10	217	239	27	37	43	231	34	20	11	29	496	4	179	133	8	44	6	19	64	96	86	39	173	13	34	151	212	76	207	71	16	15	110	184	30	12	8	34	42	5
cg25689460	84	157	13	9	31	14	141	309	8	38	25	60	276	58	66	17	33	190	20	39	14	23	73	150	54	7	54	37	63	286	68	22	71	52	28	32	78	35	62	36	222	72	60	31	31	37	186	249	16
cg13912224	111	29	20	3	10	9	83	17	77	48	9	13	66	30	40	12	43	133	9	44	8	42	156	7	116	8	342	73	52	61	46	73	23	20	27	27	198	28	80	117	86	204	160	159	13	90	70	9	32
cg11153400	363	134	31	8	10	12	10	11	8	15	25	13	22	22	13	15	488	31	8	24	5	96	25	8	125	6	36	29	26	60	36	322	10	31	33	20	35	20	26	24	399	138	447	16	13	19	8	5	24
cg22933800	27	841	17	9	16	7	20	15	13	55	16	10	787	17	11	97	4	10	8	62	5	45	774	15	33	12	57	453	523	658	621	35	39	37	45	9	766	15	110	46	13	10	22	14	26	60	533	6	283
cg12052265	42	33	88	6	15	9	60	47	26	158	17	13	27	63	205	29	12	89	23	67	8	44	128	16	96	10	62	82	56	103	44	60	9	290	32	268	81	147	98	17	35	67	426	56	7	57	19	13	30
cg09962458	142	36	39	6	25	11	16	21	59	192	19	479	511	39	68	19	11	17	21	29	18	195	83	19	68	10	78	88	399	380	33	156	18	31	62	23	37	31	41	125	72	18	76	45	19	213	468	6	14
cg02613510	89	225	49	9	18	10	41	22	81	43	24	42	63	67	23	21	25	29	54	43	7	38	219	9	132	11	65	73	52	216	30	123	11	68	79	40	79	26	43	32	22	25	97	86	56	35	30	4	20
cg14326413	30	66	27	6	68	13	101	12	35	17	11	18	175	39	31	10	18	83	18	40	51	120	115	6	279	5	264	26	44	277	130	62	19	100	37	37	106	83	83	17	65	53	51	63	64	18	21	6	11
cg07933078	52	218	11	6	74	19	19	12	28	14	16	23	108	39	142	20	87	87	16	43	5	39	31	8	51	13	31	29	63	120	90	70	14	43	62	26	63	49	50	26	71	20	34	18	10	36	138	23	13
cg24121069	392	102	423	4	105	9	24	8	29	10	453	12	26	32	17	13	12	12	8	55	4	371	22	4	64	5	23	26	68	64	37	47	5	173	63	15	115	255	37	11	21	22	22	11	10	26	15	91	7
cg01263631	37	38	49	36	50	32	27	73	23	11	54	42	31	520	45	36	23	44	51	74	20	46	170	23	37	51	45	116	461	100	317	84	31	80	22	62	28	38	260	84	23	86	91	33	99	99	54	50	9
cg14623715	25	142	13	2	26	4	49	7	43	17	350	20	84	45	12	6	22	48	11	120	4	18	114	5	186	8	33	22	60	73	221	120	3	25	70	62	25	38	60	21	40	126	252	22	13	22	24	19	15
cg15440158	48	64	12	11	19	17	20	42	14	372	137	42	111	62	87	28	16	14	41	23	15	39	175	12	68	16	37	35	45	70	28	40	11	28	88	90	17	33	34	15	35	53	52	136	69	16	27	5	63
cg17872799	32	47	17	6	135	22	49	16	26	22	19	201	200	134	16	12	29	26	27	46	10	48	70	19	58	10	80	74	42	228	70	257	26	52	36	20	94	54	169	57	105	38	70	161	27	58	22	20	8
cg13851508	65	146	89	26	10	29	11	42	114	30	103	24	43	676	197	37	19	10	9	240	10	28	617	24	52	8	397	37	458	120	65	60	13	505	46	80	547	647	34	14	22	157	652	16	350	17	18	31	23
cg12303318	24	60	128	2	8	12	19	2	5	118	16	10	255	151	758	7	6	6	29	10	9	22	67	54	36	19	16	81	21	39	155	21	7	35	27	159	11	44	18	130	15	24	632	13	169	49	13	6	3
cg11754778	145	109	10	8	26	3	34	9	4	29	7	33	30	42	55	3	21	30	7	481	10	55	38	4	34	5	97	20	86	586	44	509	24	17	198	33	11	200	27	296	68	116	279	115	10	239	31	3	2
cg18303423	50	60	24	17	28	62	27	22	92	41	46	30	39	33	14	34	59	11	8	25	22	142	137	17	32	13	110	26	173	71	161	32	16	17	84	52	75	20	23	36	241	48	16	300	31	74	25	35	16
cg13181164	221	116	29	47	95	104	47	106	361	16	61	14	62	30	46	5	14	13	10	233	15	24	31	8	55	5	25	28	22	78	29	46	9	88	46	14	236	149	23	15	110	34	21	16	191	10	18	7	239
cg26854559	84	49	26	6	43	15	41	24	183	271	19	20	88	60	279	17	16	19	13	33	14	41	108	77	40	6	26	71	67	87	51	73	12	69	43	346	46	28	351	31	132	29	50	66	34	17	392	9	326
cg09614389	230	85	21	8	205	25	101	7	16	29	8	17	190	139	33	19	77	78	19	23	3	22	54	6	77	8	272	132	88	243	38	42	30	26	189	28	53	34	16	26	165	44	19	278	17	49	28	32	6
cg06539449	41	45	44	7	33	20	131	27	35	24	9	39	41	42	22	41	15	23	164	90	18	35	91	9	52	13	45	40	109	115	42	88	18	33	147	26	111	34	55	45	109	124	15	51	41	14	102	26	20
cg26593946	86	40	40	3	38	16	10	34	37	6	51	43	119	63	11	17	17	22	10	102	11	44	306	10	39	19	34	198	37	69	23	35	10	19	35	37	24	137	63	19	36	18	23	39	12	41	52	14	98
cg15645203	261	44	160	11	102	9	29	63	84	14	9	132	201	79	132	6	8	13	15	60	10	53	44	10	38	5	61	49	40	57	35	85	10	17	70	35	80	27	45	33	178	168	29	122	17	62	28	83	6
cg21821982	381	81	73	17	17	6	85	20	53	39	23	59	27	358	51	27	12	35	8	44	5	71	200	13	430	6	175	310	153	77	128	54	18	19	267	115	18	20	46	38	87	31	96	25	50	25	19	4	33
cg15902390	17	66	16	55	37	30	25	39	52	18	31	20	66	55	19	4	21	29	6	74	5	34	69	8	209	5	181	23	40	82	125	77	93	25	66	21	317	126	31	24	85	25	141	25	29	24	10	7	28
cg02922817	104	91	17	7	20	83	31	37	22	34	14	32	30	46	19	21	33	45	13	30	13	56	126	10	104	10	23	84	48	51	51	65	12	100	34	42	140	88	36	23	27	33	41	48	82	16	13	119	7
cg01893068	220	29	8	4	57	14	54	11	15	10	10	14	94	81	36	9	111	17	7	127	7	16	58	7	122	6	40	158	86	117	35	75	7	27	217	63	28	93	29	12	61	129	39	17	11	18	60	6	9
cg23685155	58	24	115	13	31	64	14	34	12	34	16	12	94	256	25	7	8	15	13	39	253	20	17	33	184	13	20	265	49	68	271	180	12	23	35	14	39	22	11	8	20	23	48	181	32	20	19	7	32
cg00997251	60	218	81	13	11	28	26	36	51	83	52	15	67	158	30	24	8	33	24	76	11	107	151	25	84	22	116	191	420	504	61	67	19	40	113	96	55	32	172	40	19	352	49	36	22	46	44	23	36
cg21473741	43	168	92	10	53	178	15	10	69	36	35	70	49	68	38	17	18	27	43	42	8	63	104	230	65	8	82	46	66	55	40	71	53	65	24	25	37	57	66	43	144	142	88	41	169	106	27	146	16
cg16665866	93	30	61	5	53	8	63	13	63	36	27	13	44	42	51	16	24	15	9	203	14	71	91	21	64	12	24	117	91	185	40	172	92	174	34	42	44	19	137	60	55	48	22	26	6	22	109	6	8
cg04068980	350	32	91	3	107	8	9	21	18	126	19	17	75	351	18	3	9	19	8	26	11	28	26	9	94	1	56	45	38	78	18	35	5	185	61	14	28	30	349	58	19	755	35	26	23	183	15	5	211
cg02533058	76	269	18	8	37	5	253	102	32	14	24	29	28	188	30	19	21	91	10	192	10	20	50	15	37	8	70	29	18	298	69	334	11	96	40	45	163	30	35	22	37	56	21	19	10	13	26	14	10
cg19997662	217	43	31	11	18	3	54	17	45	46	16	29	81	19	50	8	22	42	17	136	5	12	49	11	27	19	63	70	416	404	25	447	7	19	184	36	258	18	39	15	83	40	38	127	132	11	46	3	8
cg12676702	50	12	19	7	10	141	14	48	413	46	43	38	37	24	18	5	8	33	144	89	7	38	174	3	159	12	176	58	31	541	20	50	11	52	45	6	246	13	362	9	62	9	30	28	22	11	45	7	10
cg24503407	474	28	17	23	35	15	40	19	30	79	12	11	516	34	26	52	13	42	22	51	107	36	50	129	71	23	44	436	34	87	35	215	19	18	69	210	338	44	88	48	27	10	31	261	28	57	22	15	32
cg08938793	179	169	213	14	126	22	11	31	24	7	132	63	26	24	30	86	16	9	13	134	58	257	166	19	31	22	24	163	38	359	27	81	65	108	98	33	87	29	15	26	14	112	23	43	194	35	49	33	25
cg23749637	82	101	42	25	9	49	37	37	57	31	28	31	158	34	121	48	10	9	32	98	28	182	174	17	147	13	69	257	52	322	36	55	37	54	219	263	72	57	57	155	33	18	175	17	65	80	22	46	17
cg10962524	60	78	30	11	17	21	47	13	25	24	16	29	79	33	81	18	24	17	24	59	15	22	139	14	140	9	47	73	87	193	68	55	14	41	34	33	53	26	45	58	86	27	62	103	58	53	23	26	13
cg03548062	77	308	28	9	73	34	36	26	35	31	24	14	668	39	40	28	14	14	27	657	10	41	588	20	94	11	96	99	728	281	42	673	33	89	97	221	89	77	67	24	103	25	74	32	116	32	623	22	15
cg07716408	237	208	12	4	120	86	56	28	7	53	32	118	46	24	97	3	88	42	7	85	11	30	141	5	273	9	151	217	54	69	96	62	13	328	17	9	67	225	62	15	29	73	32	47	12	13	27	7	59
cg12334842	55	171	14	9	18	16	304	13	47	37	32	60	70	39	70	21	32	17	11	40	16	27	379	18	68	9	23	81	72	70	27	262	16	119	51	18	217	53	28	24	21	24	30	96	27	35	44	12	10
cg01428378	77	95	34	8	24	13	23	15	8	25	52	24	87	43	11	9	31	17	24	17	8	62	154	13	93	9	46	28	58	50	29	105	10	20	29	52	21	20	42	30	127	99	67	82	15	42	38	22	12
cg02622647	38	27	7	2	84	424	9	6	668	568	24	8	24	23	34	23	11	9	22	24	25	22	293	7	38	792	25	492	48	50	34	37	6	19	19	13	17	27	606	31	10	49	22	23	4	21	14	6	3
cg26872028	60	46	32	9	36	12	23	19	254	31	23	17	70	48	69	8	15	15	13	52	2	28	79	14	213	3	33	373	35	52	32	78	6	21	235	21	25	28	22	17	15	54	49	174	16	12	29	13	17
cg03847932	108	88	209	6	6	5	33	141	30	14	9	21	39	37	20	10	15	24	25	23	8	48	47	111	89	10	124	55	102	56	25	85	12	36	24	23	26	64	110	57	30	109	58	15	53	29	47	6	6
cg04906816	34	90	198	10	51	145	45	186	55	28	42	39	48	39	59	68	28	55	211	83	15	36	179	49	74	8	53	105	21	124	96	45	95	191	104	21	44	101	33	152	218	123	28	56	14	151	40	11	21
cg27021181	357	39	65	16	32	4	185	35	28	61	58	166	104	96	241	12	14	137	9	35	7	133	357	3	54	29	28	144	33	64	106	279	8	19	38	110	71	25	34	11	20	42	18	107	12	18	22	11	163
cg04696808	35	160	12	6	33	17	51	346	53	6	22	29	77	30	388	17	55	27	5	23	8	64	577	259	32	15	191	52	126	133	165	38	10	97	25	18	83	70	13	77	72	126	58	17	13	85	40	14	2
cg22121570	356	19	41	14	31	21	70	5	42	32	25	31	33	27	112	10	46	14	21	377	3	84	103	18	35	6	87	458	65	437	56	52	23	20	139	39	44	30	69	20	52	30	24	20	6	18	27	23	8
cg10061129	52	63	39	13	25	19	29	19	126	110	5	35	41	82	27	6	8	15	39	36	8	24	306	18	33	4	73	193	117	120	43	52	18	25	97	25	40	27	57	44	157	358	85	64	23	45	19	44	8
cg02605601	56	32	22	12	40	29	21	80	78	37	41	22	103	65	26	21	18	10	40	43	17	156	155	40	201	16	145	53	146	363	202	375	11	107	252	16	101	53	32	37	77	16	26	77	65	86	36	12	23
cg19156875	58	41	168	7	19	6	86	24	53	67	23	18	42	34	56	8	11	23	6	10	9	13	488	8	68	7	153	63	48	71	44	25	6	553	18	761	62	62	27	534	16	33	37	25	9	447	18	5	14
cg16043651	37	319	74	12	30	25	11	32	59	64	31	18	43	41	46	14	26	18	18	34	6	16	150	14	93	12	77	48	35	126	139	54	7	177	335	100	13	64	88	18	26	149	51	137	8	10	36	9	46
cg18236464	79	54	80	20	16	5	22	15	33	40	31	25	52	230	22	197	29	19	122	224	13	27	60	79	137	5	151	69	64	257	232	205	7	103	82	95	30	161	23	102	42	18	106	48	12	57	104	21	296
cg13543436	56	99	71	22	16	29	7	35	30	41	37	35	63	44	68	12	32	69	10	60	15	142	109	17	461	18	39	47	48	75	42	98	22	226	49	38	40	33	121	249	84	62	220	127	40	128	19	42	19
cg19022006	45	43	13	8	19	11	41	354	74	57	156	152	232	54	42	8	30	105	8	206	14	50	309	17	72	17	109	75	193	109	27	29	94	177	210	20	232	26	19	20	290	26	34	21	9	15	30	100	16
cg12536502	83	63	244	510	35	10	17	115	99	21	17	23	52	48	37	6	13	87	10	159	6	30	155	10	58	459	37	80	37	89	48	30	4	598	18	17	98	508	83	106	17	52	28	44	415	14	308	585	5
cg12539415	112	29	30	27	20	92	18	24	78	109	50	16	30	39	68	52	8	12	109	69	15	54	209	23	25	82	150	72	83	50	89	266	16	123	41	48	130	113	56	15	552	296	12	41	23	26	23	40	30
cg07076109	40	31	70	20	162	81	66	58	22	68	78	37	22	54	61	55	18	22	46	31	38	60	252	53	62	46	226	154	23	48	132	27	73	131	126	57	156	30	61	10	57	142	65	113	65	29	18	64	47
cg13885155	106	129	63	22	12	8	15	34	73	19	48	43	81	90	28	17	40	85	16	88	6	29	288	25	64	12	201	79	47	111	42	48	7	231	63	23	207	182	64	24	36	57	27	33	18	23	139	46	23
cg17199181	46	30	31	6	19	5	40	21	74	24	22	15	40	37	91	14	15	29	6	18	8	123	275	5	75	6	40	29	57	86	326	55	7	31	24	26	30	42	61	9	44	15	55	115	7	11	35	3	32
cg01597480	117	283	11	25	15	5	186	66	59	96	58	16	36	39	384	2	28	23	7	26	3	18	37	5	66	18	179	38	58	80	37	40	7	144	33	72	35	59	28	233	491	13	226	23	23	85	150	4	5
cg13713739	81	65	14	10	24	128	21	294	28	17	93	43	275	41	61	313	26	43	16	40	12	124	54	209	38	29	44	82	48	89	37	31	168	22	257	10	86	97	56	126	21	51	105	32	40	99	32	200	23
cg04989185	20	20	10	8	52	7	13	8	6	27	5	7	92	26	24	6	5	42	11	50	3	19	88	23	38	13	12	30	31	36	24	28	12	18	21	76	474	21	16	16	34	19	75	32	12	121	4	14	7
cg12512771	124	177	122	7	87	5	57	12	12	24	23	51	58	49	13	14	12	57	12	33	12	30	91	4	43	10	49	131	21	118	65	113	12	16	23	15	14	57	71	30	74	88	17	111	19	29	35	7	3
cg01210307	30	243	28	6	52	6	20	16	25	20	15	11	36	74	486	9	19	282	15	60	18	41	93	9	341	7	38	90	93	75	59	402	38	26	25	43	60	34	74	22	185	118	24	30	18	23	27	14	4
cg10660253	19	76	20	4	30	6	20	56	85	70	50	32	58	72	52	113	393	22	12	31	10	123	247	216	144	5	32	38	43	410	55	411	5	27	28	15	14	28	25	30	56	29	15	62	25	10	26	12	22
cg00765705	291	241	75	11	47	10	314	8	15	30	32	33	139	434	14	11	23	115	12	31	5	307	183	12	327	16	189	112	44	59	71	46	6	35	61	42	57	255	42	62	21	76	42	43	56	96	269	9	42
cg15400671	41	177	22	8	48	14	18	14	41	24	12	67	91	157	48	10	31	35	7	56	8	83	365	18	270	8	76	40	58	118	226	38	10	46	90	42	24	33	72	18	49	177	24	48	16	32	52	18	9
cg10606127	18	56	15	4	38	15	31	10	10	19	184	39	19	15	252	15	153	7	49	43	7	13	423	9	52	9	25	27	37	62	37	19	7	41	36	72	67	41	46	14	31	25	99	11	26	151	35	6	10
cg03731303	110	50	5	4	13	66	23	10	68	27	39	23	38	94	72	39	24	87	11	17	8	216	60	8	103	3	494	28	217	136	35	159	46	268	25	16	32	56	53	33	25	45	27	62	10	34	111	6	9
cg21270243	14	16	17	35	55	10	18	6	15	15	44	8	54	40	27	24	30	66	62	10	186	123	132	7	154	10	175	18	130	30	100	58	17	22	97	38	23	39	73	106	66	76	36	54	11	133	95	11	8
cg18684142	71	31	19	6	15	5	48	20	11	26	30	19	339	33	52	5	11	38	24	94	2	360	54	6	15	6	354	357	45	272	37	42	11	39	38	55	23	12	21	345	47	14	41	48	9	44	30	7	24
cg21537187	98	257	11	5	16	11	21	16	29	8	6	16	25	29	76	11	11	11	8	45	3	38	142	558	48	10	21	138	31	26	226	96	296	16	89	36	53	87	26	83	54	44	24	44	32	394	55	7	15
cg13929270	59	21	114	17	120	36	10	8	335	62	15	7	45	398	9	8	19	7	18	38	6	11	83	36	72	15	265	42	31	83	35	66	15	180	130	128	29	34	27	96	12	43	29	44	28	12	21	6	29
cg25654695	123	47	6	10	52	155	13	25	64	14	16	24	148	71	16	7	29	104	5	117	7	31	310	172	92	10	32	31	29	65	28	53	15	13	49	60	83	95	69	168	19	16	39	64	123	13	70	9	8
cg02524863	39	33	138	5	28	81	67	47	34	10	40	39	36	61	29	15	19	63	24	46	37	72	117	6	278	16	146	109	37	71	28	80	21	173	16	39	38	75	35	128	94	22	29	133	14	73	39	29	28
cg26477488	16	29	42	5	8	11	29	28	19	14	24	33	86	24	20	6	9	44	7	36	11	32	95	6	59	9	55	22	58	77	41	41	12	36	45	26	34	17	24	13	281	22	26	21	17	11	58	7	14
cg01025800	20	67	12	9	75	25	46	20	17	19	8	36	83	152	20	13	37	73	19	19	5	26	492	9	140	16	92	24	37	497	37	260	23	74	467	11	56	42	289	19	497	24	77	13	208	20	115	26	19
cg01974091	92	148	16	21	43	39	44	43	28	20	51	75	43	42	50	21	39	21	22	24	9	71	420	41	46	25	46	41	32	41	38	146	17	80	36	123	105	36	34	118	39	19	20	36	49	82	7	12	28
cg20979042	69	192	16	10	11	23	15	21	18	14	21	78	99	72	11	15	43	8	18	35	7	64	31	17	82	13	33	78	61	38	26	46	7	57	62	11	33	47	121	64	28	119	19	159	18	76	25	4	9
cg00868875	244	57	21	10	27	37	30	23	41	20	35	15	504	179	66	31	15	157	10	670	23	104	141	17	84	5	67	51	675	717	48	506	36	76	56	45	97	36	451	101	84	47	271	223	80	101	42	27	18
cg19745415	39	86	38	4	60	9	15	7	22	23	22	67	27	75	37	4	23	24	9	18	1	100	155	9	236	5	293	63	344	40	21	40	2	15	70	45	28	40	57	43	43	434	173	110	18	34	22	8	5
cg11201447	601	36	9	15	9	15	33	641	454	24	283	22	86	27	48	12	96	11	42	21	164	52	80	19	85	9	25	500	33	135	26	191	34	27	181	14	83	164	30	133	55	29	458	68	133	345	141	7	6
cg23804921	79	8	11	3	14	762	21	30	34	10	17	10	47	23	602	11	9	9	5	16	5	68	42	9	35	6	22	93	61	90	37	30	8	47	39	11	24	24	17	8	6	18	15	16	30	22	22	8	133
cg05461503	93	29	125	7	60	5	62	24	77	40	16	20	24	32	75	9	18	51	9	139	31	27	152	10	70	5	26	113	62	114	61	32	11	61	88	71	17	23	101	48	64	78	59	17	10	88	38	6	15
cg20340866	81	35	18	18	12	41	247	31	65	33	53	12	42	11	28	12	16	13	27	28	14	28	103	33	57	17	18	64	26	121	98	79	30	32	22	15	20	71	21	18	41	26	24	94	14	27	13	10	20
cg06479254	20	89	12	17	13	40	23	12	8	21	84	14	22	140	42	20	9	19	47	32	16	31	88	19	29	12	15	102	21	33	21	40	14	23	20	30	83	29	87	73	45	56	113	39	87	67	33	46	10
cg20945738	90	62	46	10	19	7	17	317	84	60	25	34	69	47	65	9	20	16	28	33	3	403	186	8	74	12	442	134	31	56	49	39	21	141	356	99	239	201	34	22	76	179	220	31	8	15	45	7	10
cg24321706	137	72	29	5	22	17	6	30	92	145	31	12	47	68	60	6	6	9	7	48	23	44	56	31	215	5	37	214	59	122	36	57	10	56	38	16	20	18	17	22	179	52	135	49	27	13	44	20	9
cg24898738	41	50	93	22	45	30	173	21	67	58	31	70	35	19	72	14	91	23	22	39	4	22	21	10	142	15	15	50	90	37	49	62	10	9	22	17	23	19	16	25	99	60	20	88	17	24	14	4	74
cg13866767	23	117	33	5	18	9	46	43	42	534	19	39	45	20	25	489	18	10	7	56	7	40	143	5	39	10	23	20	28	145	49	31	7	34	314	30	43	389	22	13	47	56	87	105	7	41	13	5	20
cg23904595	43	188	110	7	18	10	22	40	158	110	21	23	196	29	91	35	13	11	14	33	4	61	298	11	80	13	161	141	181	54	171	74	15	159	76	30	64	155	24	15	17	43	33	175	19	18	30	11	29
cg00005740	40	160	12	3	171	69	131	16	25	20	13	26	43	36	30	10	16	70	18	24	6	13	44	12	141	10	81	74	31	162	41	31	6	20	21	52	21	23	29	14	281	26	68	146	9	103	19	3	12
cg01113811	23	17	11	292	91	79	71	11	19	24	7	92	50	66	57	14	8	39	6	338	8	44	38	141	89	8	14	37	160	57	65	66	44	14	31	61	24	48	53	40	47	90	133	100	20	17	118	5	15
cg00172603	125	57	35	22	42	77	17	33	71	25	25	22	279	34	56	11	19	16	60	24	2	258	139	24	40	19	24	457	363	565	38	545	36	42	442	475	30	55	301	12	100	15	64	31	13	32	294	64	18
cg02622601	165	52	8	5	52	15	36	13	22	14	11	29	61	110	26	16	70	24	10	32	11	34	596	14	48	12	50	35	105	271	26	95	14	44	57	24	52	41	267	27	190	179	38	59	13	33	26	13	8
cg13691961	115	65	9	10	170	10	36	20	40	15	41	386	45	48	25	3	24	25	14	18	8	138	68	13	638	6	42	39	25	403	54	46	8	24	61	24	30	719	98	22	39	13	373	40	15	15	594	15	19
cg00739066	95	57	26	7	55	20	43	13	35	23	14	21	60	32	29	15	19	38	23	44	12	50	110	12	114	15	81	49	91	130	54	99	28	29	55	38	22	29	53	14	144	60	27	117	15	15	38	1	11
cg01998213	17	521	82	59	31	84	46	129	32	9	74	33	535	26	202	82	11	13	105	315	4	110	37	85	32	33	30	60	15	25	42	16	99	12	16	15	14	36	50	119	38	24	85	198	51	94	17	55	65
cg10617784	40	195	20	7	29	6	13	7	12	236	15	11	108	17	24	7	7	25	18	24	9	30	285	3	206	2	27	30	31	212	332	36	32	23	26	9	73	18	199	37	10	18	33	35	8	255	28	64	173
cg19154027	34	22	42	183	19	6	18	35	10	105	179	11	33	66	23	12	8	264	6	20	11	18	429	6	60	13	59	50	35	57	22	38	10	308	30	278	32	37	106	97	13	24	98	20	9	161	13	13	8
cg00026909	424	60	5	2	98	11	12	14	76	52	402	193	32	31	152	7	12	30	56	18	3	383	593	12	394	13	292	41	38	56	36	113	87	227	481	18	232	308	56	14	16	48	197	40	24	16	46	30	2
cg20047489	253	22	24	2	16	9	16	12	7	9	14	12	28	27	15	13	15	16	5	9	8	98	618	18	513	8	305	218	29	140	35	30	11	72	32	16	444	84	30	25	19	11	25	598	12	40	26	9	11
cg06378434	45	28	96	16	21	77	32	11	86	98	65	115	66	68	70	34	170	28	9	90	9	112	233	24	47	10	77	76	95	124	96	63	146	21	25	115	77	110	23	10	30	18	18	128	44	15	80	24	143
cg17534999	134	222	67	10	81	23	26	355	85	112	42	92	90	52	126	49	28	26	54	35	7	56	305	12	45	23	154	126	66	437	49	203	14	51	76	17	143	28	37	19	53	340	29	332	15	21	77	68	32
cg05350360	25	27	6	5	21	33	36	12	26	11	53	21	70	23	175	5	67	43	12	39	6	25	434	137	102	11	33	18	34	45	45	38	7	20	28	17	104	22	27	17	156	18	26	200	26	29	32	12	5
cg14753631	225	78	15	10	14	11	32	20	42	16	17	121	50	42	57	10	18	17	12	50	38	342	248	5	606	21	34	52	51	56	70	524	11	66	74	42	194	59	42	97	30	81	43	129	12	156	20	19	122
cg12229364	47	155	129	5	42	17	183	20	72	33	19	15	287	51	64	21	43	32	9	31	12	56	150	17	224	7	29	57	51	349	77	50	20	84	50	26	112	158	137	28	22	217	22	70	39	29	173	11	11
cg08866991	53	32	7	6	57	21	99	6	155	18	21	128	74	44	10	51	81	65	10	15	5	56	516	20	40	10	85	48	111	62	165	37	48	416	20	40	104	22	20	11	21	95	28	17	20	31	43	21	12
cg05040725	38	61	478	6	13	16	68	19	472	18	19	13	42	42	108	17	14	25	11	36	12	40	83	12	68	6	35	82	86	136	41	59	12	425	120	18	200	24	23	30	240	24	26	32	25	35	37	14	5
cg00922200	59	34	62	23	15	9	37	13	40	35	13	26	26	57	78	32	22	175	2	41	12	22	90	3	25	17	82	43	51	80	46	59	17	12	63	51	9	167	73	10	210	17	27	31	33	16	27	12	20
cg21127079	40	310	240	9	15	19	22	20	438	22	165	15	293	38	425	22	23	36	4	33	24	99	60	22	39	21	28	43	85	256	364	58	13	368	48	33	437	26	324	26	73	35	35	37	20	16	20	8	25
cg06822690	219	54	79	13	33	3	46	13	46	33	36	104	164	42	35	9	10	23	21	54	10	20	113	230	52	7	162	269	51	140	40	111	6	16	39	96	47	43	179	8	89	195	24	16	18	14	24	35	207
cg04605980	105	29	18	32	98	105	36	72	8	46	45	21	141	22	12	12	13	10	79	18	46	64	140	79	52	52	35	185	145	38	142	430	25	45	56	83	426	22	59	118	35	66	119	51	6	247	25	64	37
cg10619411	41	66	40	22	108	30	41	20	17	36	12	65	47	47	32	104	28	44	60	16	11	24	122	93	78	23	46	119	64	160	114	66	23	118	36	65	38	133	117	102	99	54	26	188	43	120	19	81	33
cg00549574	30	75	58	12	54	8	12	10	21	24	6	54	26	25	130	38	31	68	7	24	12	35	314	7	98	111	30	30	26	149	78	52	31	45	43	81	20	30	68	17	15	29	49	88	8	15	23	50	125
cg11986813	18	58	23	3	40	21	23	28	39	130	20	7	53	27	7	24	3	10	21	15	9	31	420	26	63	638	54	79	54	570	75	53	24	60	28	19	165	479	36	44	29	30	131	48	11	23	15	3	43
cg11235594	16	114	47	14	50	4	45	15	108	60	80	14	58	46	56	5	19	55	5	22	4	92	287	7	388	27	51	32	28	95	71	78	1	23	33	155	61	350	87	6	527	84	13	21	13	8	40	4	44
cg14289461	110	40	5	17	13	27	37	36	128	40	100	19	45	36	76	21	23	12	44	44	12	13	208	16	218	27	65	29	42	56	377	47	37	41	26	68	40	28	37	37	136	249	57	59	47	34	38	65	65
cg07366188	58	128	61	51	154	14	68	36	22	109	60	82	35	40	73	101	23	25	57	84	12	49	180	11	86	38	22	72	53	79	33	41	18	40	37	44	26	41	62	20	176	22	33	19	10	32	68	55	72
cg19810954	162	31	45	39	34	57	26	42	65	42	60	29	69	75	62	39	19	118	28	89	5	26	186	20	41	15	94	41	66	246	36	273	31	26	35	82	103	44	53	27	37	61	37	54	30	32	38	43	24
cg18530956	57	30	51	21	24	70	101	38	104	71	10	36	96	19	77	32	94	28	40	5	29	20	199	36	69	10	163	108	167	34	87	68	21	67	38	48	156	74	158	114	72	165	166	15	79	182	183	11	35
cg10382206	45	49	13	14	53	17	21	34	87	32	20	20	42	38	45	15	36	13	9	35	18	63	96	22	104	15	49	58	43	56	31	49	11	84	57	65	35	24	41	14	40	30	34	30	26	16	44	12	18
cg25801976	190	68	139	4	29	9	19	68	56	34	13	26	84	74	45	7	23	68	63	76	5	28	221	3	155	8	58	267	78	81	272	62	8	57	266	27	107	155	28	14	21	39	31	38	66	16	29	10	72
cg21029901	68	106	68	25	15	32	78	38	63	54	53	24	130	51	230	34	37	22	30	67	16	57	200	35	50	15	61	122	141	75	40	47	15	62	31	149	87	44	153	17	83	58	23	95	70	20	25	15	26
cg07884168	232	21	226	2	10	42	6	3	8	211	10	119	45	32	6	131	14	18	13	21	504	31	29	15	32	34	371	18	44	93	35	119	5	20	23	845	17	63	20	21	12	13	23	18	7	21	32	5	3
cg18913890	123	27	25	18	18	10	17	87	124	117	46	23	36	22	23	13	19	25	19	16	6	22	284	11	105	10	146	171	50	94	54	57	13	57	91	235	43	45	78	10	26	171	21	29	9	21	33	12	50
cg09780180	30	37	19	7	9	9	40	10	9	28	57	16	74	87	63	7	132	56	8	60	5	25	41	13	77	14	56	104	104	212	40	246	22	231	42	34	258	103	26	15	38	138	205	124	20	14	19	6	8
cg14617041	42	33	139	25	75	27	29	17	40	18	16	30	60	60	63	7	11	18	17	124	10	52	128	11	98	57	74	46	40	107	45	123	39	31	54	54	29	63	59	28	31	67	58	157	16	41	27	50	12
cg20597477	48	73	35	12	25	6	29	33	13	54	43	23	44	392	110	25	15	34	30	29	17	31	127	22	103	20	59	28	53	617	29	47	22	61	445	15	57	25	524	287	43	25	98	32	14	299	37	21	25
cg18319533	57	718	6	3	47	24	21	7	38	25	169	20	46	23	247	12	10	32	7	59	3	52	24	7	37	4	57	24	31	45	70	385	23	15	14	12	34	42	853	8	533	63	24	36	8	14	143	9	4
cg09129334	109	82	42	10	306	15	26	21	28	31	35	438	354	35	22	10	19	20	9	77	7	40	107	14	393	31	43	49	32	47	59	52	13	33	59	176	36	119	40	135	38	90	295	60	15	140	48	6	21
cg16856049	50	85	54	8	35	16	11	220	17	42	30	29	59	26	12	3	28	31	5	15	7	67	52	69	86	9	20	247	17	258	34	141	122	203	212	11	98	26	117	9	50	44	20	153	10	11	21	46	0
cg26619624	47	358	106	56	15	11	17	40	8	9	34	60	52	32	23	12	15	15	22	61	8	84	100	19	52	21	44	97	65	28	29	49	7	20	98	31	26	99	106	40	19	126	263	16	10	29	30	8	44
cg25198340	98	430	33	2	12	8	25	18	23	16	12	39	86	56	34	15	21	55	443	353	4	49	137	8	118	6	30	55	625	127	42	51	8	28	47	44	55	35	33	13	79	87	12	28	27	17	76	15	15
cg08570639	45	152	49	20	20	35	41	11	15	28	66	52	33	32	65	13	388	25	46	66	8	63	124	12	58	5	45	44	45	241	49	324	7	124	142	84	44	79	314	29	112	71	30	26	13	24	11	19	8
cg18391209	31	22	24	10	9	21	25	20	11	3	19	13	25	51	40	7	14	45	21	875	6	52	292	43	150	15	87	27	92	283	174	61	30	28	48	49	271	18	15	204	14	14	29	19	35	24	12	74	6
cg23698269	143	118	26	23	31	10	16	52	50	14	37	25	129	94	39	16	67	14	16	13	9	17	218	15	41	27	45	134	30	99	27	138	11	15	26	20	38	41	91	7	35	163	21	40	40	12	93	26	33
cg14515517	24	78	24	7	25	346	60	106	10	510	23	29	130	51	10	67	30	16	12	17	13	35	73	209	42	3	178	103	20	153	46	38	283	100	50	21	182	198	91	12	87	47	19	254	3	9	160	9	96
cg14878913	32	181	24	5	100	11	38	13	141	12	16	12	273	84	32	17	43	59	6	55	11	45	88	10	65	5	57	58	296	257	78	40	110	395	303	27	506	25	44	25	20	47	20	99	501	36	175	34	1
cg00377087	54	21	8	6	50	18	176	19	44	545	8	23	76	45	94	145	55	64	13	131	10	40	76	16	55	11	393	51	52	235	17	56	50	380	305	10	190	256	37	22	100	75	43	338	77	34	21	68	3
cg09824603	328	49	12	4	36	439	40	42	28	539	32	52	271	268	20	94	18	11	13	121	8	27	139	24	106	6	35	115	312	241	95	57	41	25	121	135	32	24	55	10	87	47	18	25	38	14	27	6	143
cg11588197	42	91	183	18	19	67	51	6	121	19	283	22	205	28	81	6	7	73	35	35	6	179	234	5	71	25	177	98	40	52	250	48	20	38	116	19	97	40	47	25	70	84	120	52	36	185	23	54	5
cg16727243	20	93	15	13	47	9	39	21	26	68	119	28	22	47	12	7	41	48	6	61	6	44	49	9	63	23	58	28	73	115	21	151	11	15	22	11	30	33	20	34	42	40	36	13	10	36	25	9	43
cg17933009	31	65	34	15	11	8	6	58	104	35	41	36	46	68	11	27	17	24	8	62	44	68	231	9	43	13	24	41	58	60	25	139	10	72	21	78	30	21	13	7	28	44	18	46	60	10	36	23	22
cg25580656	94	30	39	23	28	50	19	41	41	63	25	79	153	267	90	45	25	118	51	37	21	33	86	25	165	27	171	58	59	276	27	115	54	163	89	17	166	32	184	22	58	25	16	191	85	20	129	41	39
cg14274357	70	171	24	12	26	26	333	25	28	27	11	15	385	29	297	28	19	79	35	62	8	72	226	20	98	23	110	37	300	198	156	178	24	202	29	37	199	240	23	60	73	66	82	35	196	76	73	37	17
cg04912712	61	131	10	26	342	5	12	41	95	86	12	12	65	40	23	12	8	23	9	41	6	13	140	22	61	6	27	119	72	73	38	251	32	476	36	90	26	56	21	7	26	45	14	378	8	13	26	8	31
cg12642717	45	232	14	6	20	13	51	27	70	13	12	11	31	67	110	12	19	48	10	31	9	48	30	19	55	25	116	58	36	51	53	43	26	106	11	35	91	22	34	62	81	52	24	41	9	92	18	17	7
cg17840047	52	49	23	21	59	23	26	41	44	42	21	24	50	36	46	27	21	594	30	43	19	52	139	12	510	27	43	51	118	93	341	567	32	26	59	81	51	45	28	95	118	44	43	142	47	82	20	47	35
cg00569276	110	66	51	7	26	15	62	5	284	16	37	19	28	42	29	21	39	15	18	121	6	15	23	21	154	71	49	89	56	109	29	98	30	120	25	49	25	20	140	29	100	224	26	31	15	47	20	14	13
cg12472597	83	41	67	14	48	18	22	47	55	46	49	20	39	73	120	22	22	46	29	127	10	32	264	43	105	19	55	19	43	177	67	76	26	48	18	49	41	35	249	23	175	33	96	69	10	25	37	22	33
cg27387888	165	47	21	7	71	90	39	63	258	23	27	19	214	196	36	7	98	18	21	107	7	83	79	5	158	203	30	48	63	154	132	62	115	172	146	149	82	34	193	11	77	33	19	139	22	11	29	150	25
cg01730970	52	87	72	16	203	24	9	30	36	37	57	24	47	195	74	18	11	24	39	80	5	121	200	17	198	8	80	50	193	147	80	213	21	47	134	163	56	86	34	41	22	17	26	219	62	52	18	39	14
cg14203426	103	26	18	10	29	20	54	23	19	15	24	16	40	26	101	12	52	36	5	36	8	283	76	13	346	9	36	21	22	145	45	38	26	50	34	16	58	55	48	11	84	35	19	55	33	13	12	13	13
cg02632314	148	66	9	17	24	203	26	205	43	14	88	11	42	91	89	40	30	39	10	93	33	20	158	9	50	22	136	109	25	68	38	47	16	169	111	18	17	28	88	79	39	17	35	55	20	151	38	18	31
cg18499201	24	25	139	1	10	8	44	30	98	217	20	32	28	59	25	11	4	44	24	281	4	91	62	9	310	13	52	37	46	51	24	30	12	91	82	79	169	24	68	9	75	39	72	32	3	13	18	153	17
cg08731559	66	195	192	15	25	8	29	73	81	46	84	26	26	34	35	11	8	27	7	28	4	31	132	11	129	18	26	104	56	115	22	46	10	134	79	121	207	24	13	16	28	19	21	56	5	12	60	19	35
cg15934776	52	66	18	2	60	24	48	25	25	15	38	326	25	243	19	5	10	55	158	86	17	15	291	74	346	7	83	39	38	39	124	76	9	21	128	46	273	32	388	52	86	61	52	12	18	62	47	14	11
cg07496621	36	369	66	20	17	14	49	61	73	144	38	49	57	29	85	131	17	15	25	177	26	16	160	37	81	19	82	36	180	308	335	52	211	35	301	142	42	40	52	78	68	74	33	72	79	51	106	29	19
cg20953052	144	135	42	6	97	4	33	6	19	79	29	172	23	41	11	11	17	244	12	19	14	16	205	9	372	6	259	40	263	117	18	28	7	55	416	71	199	51	286	15	371	83	65	327	5	46	117	6	5
cg24940967	31	54	220	4	69	37	16	27	45	47	15	89	30	168	60	22	21	92	17	56	18	45	104	13	67	7	140	60	177	43	44	109	28	131	128	32	55	55	94	16	51	87	32	74	8	41	53	15	23
cg06303772	42	25	130	18	53	14	16	88	64	81	46	13	41	26	147	102	10	15	24	21	10	211	353	12	48	6	37	48	50	60	402	54	14	34	49	18	618	59	30	18	13	20	29	66	17	18	26	18	38
cg04115680	204	60	59	9	179	21	45	28	27	18	29	32	196	127	38	3	16	77	12	15	6	304	480	12	85	15	33	273	80	56	150	35	11	30	44	169	35	28	25	11	132	45	28	77	16	19	29	8	15
cg13930811	31	15	12	12	7	5	7	441	19	20	7	21	223	25	154	10	7	173	18	115	4	19	20	10	455	6	45	29	43	56	29	52	7	333	102	82	383	19	27	20	18	45	21	318	53	10	80	8	6
cg22853713	196	115	25	7	14	22	22	43	43	43	27	33	60	37	78	32	17	161	18	37	5	131	345	16	67	9	102	101	589	171	140	123	29	100	60	19	75	97	20	42	58	24	22	149	61	35	37	28	25
cg20992663	425	21	85	4	15	315	28	10	35	61	212	12	27	46	37	3	40	30	12	18	2	24	21	11	77	80	358	373	25	148	63	168	17	244	547	98	100	20	37	279	61	374	319	81	6	112	91	3	6
cg24452128	27	30	9	3	252	9	20	55	15	19	18	12	52	101	32	3	12	20	21	20	7	43	189	8	351	4	21	18	80	58	21	52	11	33	36	21	180	22	74	16	354	19	19	31	23	42	18	12	5
cg01224715	30	45	9	17	90	14	250	30	9	23	58	23	32	56	16	4	6	9	12	14	35	94	131	8	100	11	32	50	36	72	60	37	6	35	85	13	29	22	31	40	342	13	98	176	8	29	19	5	19
cg02266086	280	62	61	24	73	30	18	59	86	39	83	25	23	15	68	39	23	169	43	35	29	13	216	16	118	23	21	316	24	177	201	36	68	24	26	30	47	24	149	8	211	85	22	178	29	13	35	18	58
cg02909789	54	21	7	8	33	15	29	9	34	185	7	9	108	286	28	74	23	26	8	42	32	38	262	10	187	32	114	56	238	30	52	23	9	112	36	84	200	17	40	8	39	164	31	66	87	10	37	6	62
cg14556787	33	63	16	5	16	6	53	226	141	191	15	106	197	45	154	10	42	53	26	42	9	16	48	13	45	13	51	57	206	224	75	69	94	32	255	23	18	23	35	30	56	45	54	226	9	43	18	195	3
cg14018024	49	163	8	5	98	20	41	72	82	17	20	19	175	45	28	72	10	89	78	10	5	46	102	79	61	130	223	29	239	165	20	106	122	22	13	14	32	17	32	29	27	76	20	24	12	84	11	59	311
cg22797297	304	480	9	4	208	4	45	8	21	519	16	20	59	42	21	5	40	19	24	114	5	26	15	9	43	6	101	379	74	88	17	46	6	29	18	23	74	33	25	12	38	200	16	21	13	26	18	13	5
cg18954479	38	137	14	17	64	23	28	15	159	61	21	113	53	37	33	11	8	13	14	111	12	31	84	12	74	11	42	29	58	76	101	31	12	46	125	20	27	26	67	28	64	72	36	68	7	31	30	6	19
cg20518446	267	57	92	6	30	7	16	35	40	54	23	423	154	79	51	19	23	27	9	74	8	21	169	7	324	9	33	38	319	57	33	59	10	77	34	34	82	26	60	13	112	151	52	40	13	17	40	9	23
cg19801646	59	71	43	13	21	29	26	13	25	32	32	26	73	45	131	20	34	55	26	50	13	31	112	21	59	15	89	138	41	186	54	85	17	47	92	68	82	32	47	65	126	75	76	75	70	66	28	26	12
cg00759329	456	49	15	4	15	16	8	6	759	61	251	30	382	54	36	8	14	40	670	87	4	146	74	1	704	2	120	123	97	38	700	70	10	81	115	19	39	52	22	70	80	136	28	27	9	61	23	6	18
cg19251656	131	178	218	15	23	111	15	16	11	8	12	18	42	111	22	160	13	63	84	55	101	22	396	29	56	7	92	53	225	141	89	53	91	59	52	103	88	50	60	56	51	17	32	165	103	19	8	118	8
cg05035143	59	53	30	30	64	46	38	365	117	98	341	158	23	38	153	52	35	33	8	6	36	7	59	5	32	184	130	26	268	148	70	181	31	107	353	11	20	16	39	10	39	36	13	55	52	28	11	66	55
cg17404449	38	785	10	5	24	18	22	11	17	7	13	9	87	20	9	7	10	9	8	21	9	28	48	9	101	11	173	41	42	906	53	911	11	441	26	15	23	253	9	18	9	9	71	42	8	18	18	13	18
cg02335251	50	34	56	56	34	75	98	74	101	89	122	19	111	36	20	66	15	16	128	35	61	66	180	55	46	44	85	77	44	112	57	68	118	34	64	23	139	31	54	32	91	153	138	31	114	44	26	115	31
cg14811105	90	65	423	29	20	22	20	20	27	31	212	22	280	363	19	9	19	27	12	577	4	21	193	13	174	9	71	115	525	401	510	515	6	26	21	89	25	23	174	19	59	43	17	437	9	66	24	29	14
cg13322063	238	25	19	13	18	7	80	39	110	20	307	10	20	32	315	27	9	18	155	35	11	32	453	269	228	106	223	150	93	375	38	298	26	52	72	166	252	34	32	185	35	23	34	72	47	166	21	169	7
cg11362010	133	98	67	4	77	8	16	8	54	260	30	14	50	32	23	4	16	26	10	31	161	139	71	7	73	3	213	22	29	72	42	50	16	189	26	24	38	36	22	23	166	17	24	50	9	28	17	12	14
cg12155547	180	53	57	37	302	22	70	18	16	22	31	20	58	48	23	8	91	102	82	33	18	145	15	39	20	8	18	129	46	74	20	164	19	32	49	17	34	153	27	18	52	27	23	18	29	18	16	21	9
cg06587187	50	40	30	10	110	23	47	29	44	32	22	63	33	31	338	22	12	27	26	34	20	24	74	10	265	10	53	38	52	187	46	269	15	32	131	28	22	35	32	190	178	27	65	89	17	41	19	15	25
cg11965913	69	30	141	2	32	41	20	12	24	438	23	14	108	44	20	17	11	27	21	56	40	45	31	30	82	10	80	154	58	91	25	126	18	26	54	67	114	42	32	342	33	45	33	67	119	391	35	15	5
cg04223553	46	47	28	2	37	21	289	10	28	12	15	40	315	220	102	4	9	18	35	20	30	218	74	10	240	5	37	40	53	39	35	55	49	27	29	26	46	142	66	104	34	64	187	29	30	76	263	10	7
cg09257635	77	50	13	11	7	12	76	7	50	40	26	25	287	92	53	17	25	43	9	90	393	332	35	14	48	16	57	359	110	147	21	31	13	40	24	467	41	67	20	197	29	36	40	121	47	436	10	9	18
cg05501584	41	24	21	20	389	15	15	61	15	78	67	15	100	29	26	20	94	387	23	39	11	18	437	25	191	32	26	44	34	74	26	51	15	15	29	19	21	13	345	61	825	19	64	473	22	29	16	20	66
cg00026603	65	72	32	9	36	6	35	14	95	247	31	52	159	46	33	38	23	22	52	157	9	85	85	71	81	8	38	112	38	189	34	65	75	61	75	63	49	39	43	54	142	44	31	47	31	55	66	18	206
cg00908004	61	146	60	6	36	6	41	9	20	13	20	178	49	32	42	90	22	11	15	45	12	59	109	13	57	10	32	74	31	80	74	177	19	36	52	83	27	48	39	20	38	18	18	30	74	19	129	10	63
cg09751515	126	309	53	6	71	84	12	21	26	89	6	24	31	69	80	114	13	82	23	62	35	46	55	11	34	10	93	26	123	79	45	65	35	82	157	24	113	104	81	29	29	59	57	32	13	28	46	10	13
cg12988117	142	45	98	35	17	93	68	34	11	178	27	26	30	83	463	94	4	21	405	321	11	23	191	7	276	9	80	348	26	171	70	59	10	100	75	46	160	64	324	12	37	66	38	45	100	17	81	4	19
cg12798775	68	99	17	6	27	16	163	17	36	116	12	60	73	37	39	31	22	41	9	27	7	25	109	495	326	8	62	89	52	227	42	108	8	46	95	184	69	53	60	28	185	42	26	31	15	54	39	35	608
cg10744200	51	70	5	7	31	7	61	5	23	12	10	36	29	31	25	8	70	13	11	43	9	40	9	8	57	7	48	43	61	208	8	57	3	21	49	24	39	29	445	18	18	71	34	426	13	24	18	8	3
cg24364223	47	17	9	4	112	6	27	13	19	15	10	39	167	122	255	14	45	63	8	40	9	36	254	9	29	12	28	52	316	226	60	273	10	26	33	20	412	38	35	13	50	44	323	21	379	17	19	10	5
cg25603883	65	83	15	10	14	16	19	31	19	88	72	26	296	53	59	50	21	241	11	40	7	30	97	7	144	47	72	22	18	382	30	130	27	43	18	30	15	16	87	15	28	82	21	161	49	16	16	101	40
cg01431340	221	126	30	19	21	20	24	61	69	83	85	45	38	51	34	44	21	8	10	36	16	105	184	34	272	23	39	228	48	57	31	44	27	34	47	25	250	57	184	232	25	30	85	159	32	235	21	31	29
cg26003056	180	29	82	31	86	26	64	37	71	78	62	87	54	53	89	58	35	77	35	121	36	124	95	19	38	33	79	104	41	158	38	65	14	76	31	34	54	53	30	31	67	184	107	56	31	110	53	15	39
cg17272549	44	129	33	11	31	10	192	16	34	27	25	22	32	52	57	14	30	39	26	75	11	38	96	11	71	8	31	152	78	124	185	40	15	24	31	56	110	35	135	20	192	82	12	94	120	17	26	18	11
cg15413034	285	18	470	1	8	203	12	16	7	6	32	13	133	18	12	30	8	11	20	217	5	38	10	30	96	168	281	94	224	103	25	40	8	26	31	185	113	27	343	24	11	23	80	14	27	67	17	7	6
cg16570157	45	22	24	7	13	14	430	15	36	24	12	21	197	22	21	11	9	21	15	34	0	32	222	8	47	6	36	76	27	66	51	32	11	118	107	33	24	28	24	26	53	23	72	35	19	23	11	7	12
cg23169883	35	78	8	2	40	15	26	59	65	53	45	22	82	68	15	60	62	49	8	31	9	23	99	26	57	12	95	18	175	210	14	195	37	133	63	38	136	14	49	9	26	141	25	142	108	13	146	52	64
cg24427243	158	535	226	3	55	90	21	3	153	29	100	29	164	43	14	7	21	9	39	552	43	273	95	71	430	4	211	24	36	177	529	491	113	43	53	70	213	413	31	54	28	140	34	16	33	162	56	37	6
cg23161733	44	92	34	8	45	26	17	31	59	38	33	298	480	271	34	28	19	17	22	213	12	20	106	22	45	13	35	93	83	117	54	471	35	18	55	100	32	34	28	16	36	287	61	122	288	5	25	27	12
cg21569398	26	81	52	114	11	296	34	141	358	156	68	29	51	15	135	149	21	55	56	9	6	14	18	170	48	2	21	21	37	107	41	27	90	372	42	116	63	105	67	9	50	21	414	42	5	12	63	3	3
cg19380793	29	29	23	3	64	7	45	12	5	66	14	42	77	86	59	18	36	50	224	192	12	21	58	4	199	11	23	26	33	48	24	97	7	39	268	71	54	132	79	14	70	13	87	18	9	25	37	2	26
cg05834845	36	47	27	17	86	29	22	18	26	13	9	28	34	70	19	10	56	10	66	15	13	31	427	19	59	83	268	110	40	138	190	35	67	22	46	12	13	29	8	125	27	398	80	28	29	107	16	48	341
cg16433737	96	123	34	11	22	35	14	62	154	70	44	34	638	741	118	53	19	370	79	416	7	115	212	33	63	19	129	87	180	213	198	617	43	37	27	70	44	36	84	33	39	18	58	90	45	56	646	17	35
cg18378811	49	34	45	19	13	19	16	36	41	402	51	14	149	276	107	36	7	12	69	53	23	116	63	38	30	20	190	55	39	79	45	34	13	120	56	34	125	69	15	116	90	200	31	13	43	106	21	37	26
cg02127238	68	114	18	8	22	23	18	19	80	21	13	62	30	48	26	20	20	93	24	36	8	22	168	18	49	14	52	70	105	122	50	66	11	52	9	63	29	53	21	31	87	31	24	143	5	39	25	22	10
cg27005749	192	289	16	6	46	20	12	13	43	14	22	32	64	226	158	18	23	11	9	26	5	100	205	6	70	6	136	217	22	103	30	130	8	153	57	96	126	44	27	74	258	177	74	16	42	25	87	12	18
cg05146756	375	51	23	6	27	4	24	86	10	29	4	18	68	33	12	214	6	21	27	13	72	33	529	3	429	30	32	69	61	404	35	35	78	34	36	14	11	31	12	44	28	25	40	9	13	117	14	29	12
cg11953254	272	25	45	5	21	14	84	8	7	223	256	20	55	354	147	286	15	44	41	168	2	100	82	286	179	9	218	377	35	406	28	285	9	24	103	140	81	208	51	234	54	68	231	173	281	211	48	266	9
cg17449954	277	111	64	40	350	63	34	76	19	27	67	11	160	309	43	8	9	8	69	37	4	70	205	59	51	34	29	24	35	168	160	88	37	19	324	35	48	55	39	108	18	32	23	18	13	95	17	83	75
cg15296664	72	230	19	11	26	9	25	14	35	157	17	61	37	91	29	18	41	212	16	62	6	152	422	9	323	8	219	317	145	61	70	51	24	31	32	20	46	21	44	8	140	49	30	45	12	15	23	15	7
cg05339403	172	100	18	34	14	33	59	15	78	79	63	91	99	70	36	48	27	45	68	40	28	69	221	22	51	20	201	161	60	130	78	71	72	173	50	13	192	134	63	40	72	76	126	78	87	32	43	30	22
cg22189786	19	18	76	31	88	3	17	6	83	75	28	224	22	163	44	11	16	197	20	8	4	10	20	9	36	14	17	24	21	29	107	22	8	9	174	52	16	23	15	10	178	9	17	14	14	16	25	5	34
cg05758978	58	128	19	85	62	46	161	29	77	116	25	5	65	65	46	17	14	15	68	37	20	46	235	21	95	47	15	35	124	79	17	158	38	14	76	57	117	62	21	19	48	13	15	34	8	11	22	14	94
cg27592331	112	122	53	158	66	37	15	49	12	217	82	78	75	51	29	27	17	42	6	174	19	26	157	21	77	108	30	109	90	156	23	47	12	19	113	51	14	19	45	18	66	61	78	44	5	19	43	10	44
cg25296103	42	104	72	11	58	33	28	35	17	38	43	45	57	37	142	61	20	17	8	26	10	163	238	12	128	5	112	137	41	302	93	306	4	36	68	118	79	35	68	84	47	19	62	30	8	78	32	8	15
cg00620190	51	26	33	15	13	10	450	42	23	42	33	23	125	53	21	81	15	33	6	20	40	16	322	17	40	33	56	374	33	52	48	44	10	32	25	248	18	68	23	449	28	15	69	30	80	558	20	45	54
cg13639451	122	34	366	11	25	42	22	56	85	64	58	8	333	819	119	47	17	54	38	329	15	48	203	21	88	17	119	195	365	262	38	641	67	110	463	52	118	120	58	38	56	19	42	170	81	59	35	43	27
cg22510134	98	80	62	19	43	42	32	34	67	41	60	21	50	33	80	42	52	23	45	36	21	39	113	32	58	26	191	172	163	115	48	63	68	138	70	50	146	72	84	27	91	53	32	55	71	29	36	54	16
cg12817908	37	361	125	3	120	6	8	18	9	29	43	13	24	41	139	5	17	25	5	25	3	30	326	6	70	2	67	37	47	57	22	27	4	13	47	62	41	125	29	12	164	32	20	43	44	10	28	7	40
cg10415685	30	19	15	13	14	29	13	23	43	50	13	11	45	80	8	9	15	77	33	61	16	24	107	11	87	22	16	26	36	32	51	70	16	18	307	577	230	169	15	39	74	42	318	19	16	23	13	8	3
cg03000585	79	78	9	4	11	71	84	13	25	36	32	137	58	18	45	6	48	17	8	27	7	149	151	8	63	18	28	128	41	40	22	119	8	24	50	17	17	239	95	34	91	36	56	35	35	23	12	11	14
cg14985891	84	48	407	4	58	304	32	121	21	106	9	19	47	76	22	103	7	23	171	27	297	94	71	61	164	50	84	197	21	47	190	48	94	145	158	20	213	148	27	212	58	37	134	33	5	194	17	8	8
cg07778819	144	138	95	20	13	19	28	39	18	41	357	23	54	34	87	13	16	130	13	81	8	63	221	16	52	9	22	52	44	51	176	39	18	19	94	20	21	24	37	82	12	18	135	17	10	56	25	7	26
cg09955012	30	61	6	162	25	10	11	27	40	30	98	67	29	81	62	7	9	58	204	274	5	44	164	17	31	42	76	74	98	57	23	60	8	51	46	52	153	36	21	14	14	90	20	18	6	15	11	14	16
cg03381704	33	55	53	5	75	8	21	31	8	44	22	53	102	35	104	8	8	79	12	80	24	50	19	11	56	13	41	49	32	53	55	96	39	32	16	38	25	15	16	10	113	73	44	120	17	11	45	13	22
cg27393285	29	45	316	3	11	7	28	189	172	9	13	68	41	17	30	19	5	15	17	22	44	52	477	36	137	8	17	44	29	48	37	81	44	61	121	7	13	18	110	11	727	18	22	194	17	31	22	5	8
cg27417997	188	66	35	9	32	10	42	27	28	72	27	36	63	61	86	17	14	12	6	40	5	9	57	8	176	20	241	186	77	111	91	60	0	13	39	234	235	101	25	10	189	55	114	150	30	45	24	13	16
cg09662496	24	30	97	90	12	43	24	70	96	8	3	34	298	31	14	71	16	22	13	13	41	13	309	62	28	63	91	25	20	157	44	24	31	63	50	197	27	41	18	9	680	10	110	25	6	17	34	37	65
cg19547192	116	108	15	9	27	18	77	29	52	31	27	85	43	52	18	24	23	24	29	30	13	40	532	24	53	14	91	105	95	47	25	75	14	24	62	23	129	22	51	21	42	178	38	25	31	20	24	21	21
cg02148426	174	80	81	37	19	36	54	28	150	23	94	29	341	377	260	7	20	49	15	46	8	349	284	41	166	10	39	417	332	304	44	317	26	44	29	21	42	31	63	14	34	28	23	455	10	31	88	30	23
cg09515098	53	33	357	9	26	6	29	36	8	26	297	68	60	21	20	2	12	35	7	16	1	46	141	6	71	3	154	178	116	312	39	74	12	23	25	211	12	20	34	41	24	22	20	101	4	53	24	2	5
cg25227803	255	44	29	19	24	6	27	157	22	9	7	10	39	115	63	4	20	20	15	13	25	217	98	11	51	10	33	174	83	82	333	23	7	54	97	10	227	51	37	29	327	20	128	46	13	25	28	6	69
cg17067544	54	72	36	13	38	17	24	37	63	39	38	9	34	51	89	38	11	73	22	22	15	54	160	30	152	11	25	50	68	60	43	128	19	28	39	61	29	34	45	28	114	54	26	76	93	30	35	29	211
cg20929609	74	44	32	29	42	62	40	13	21	191	28	37	73	118	23	6	35	33	8	130	3	99	58	6	28	10	60	55	57	73	51	83	20	36	42	120	66	68	74	71	54	106	46	44	38	112	22	10	12
cg11468148	198	55	43	13	173	7	66	20	16	22	28	33	53	48	15	21	9	121	4	153	4	13	312	22	71	25	24	32	160	85	43	65	16	34	108	60	28	314	17	28	307	60	16	118	14	43	9	45	8
cg18188653	43	157	25	15	40	120	178	7	43	20	10	64	27	128	43	34	6	77	25	21	4	43	54	16	127	4	36	43	46	92	160	51	87	112	82	62	120	74	54	24	80	12	72	24	14	22	23	12	14
cg05930091	52	71	26	5	15	8	188	5	73	21	55	134	271	115	15	320	36	35	7	46	10	40	127	193	60	9	66	60	245	250	42	33	196	35	56	53	26	24	126	45	211	50	33	19	11	35	78	12	5
cg03892838	49	141	12	11	168	11	142	28	21	24	33	19	38	32	56	25	35	99	34	34	6	52	97	18	65	10	245	133	126	86	68	73	31	34	241	148	46	65	34	20	21	75	22	21	24	53	56	25	8
cg13829680	44	179	12	5	290	12	60	12	22	29	19	14	73	36	26	23	15	230	13	36	12	255	74	7	268	11	48	54	317	300	26	102	22	44	56	51	33	301	25	12	93	304	20	172	20	53	316	10	15
cg14375747	298	150	31	5	9	21	145	17	31	27	22	249	34	77	71	16	24	45	33	46	11	31	112	14	180	11	32	88	41	114	88	84	26	71	63	57	79	58	186	29	377	110	84	184	30	53	20	18	10
cg17743250	73	83	54	29	20	52	200	41	65	62	25	34	105	73	71	17	24	42	45	162	9	51	208	25	48	34	52	84	144	85	47	64	24	274	31	124	62	77	59	41	74	38	43	59	33	22	126	22	37
cg26675336	47	171	79	12	21	22	31	37	73	63	47	18	204	69	59	21	10	39	16	51	11	26	190	21	43	13	38	83	175	119	153	40	15	30	208	17	221	288	74	19	51	60	45	82	141	42	196	19	25
cg06329735	96	55	12	21	40	16	449	29	27	23	119	18	174	317	18	32	8	17	16	12	2	177	187	20	128	13	26	70	52	90	80	31	4	70	33	17	81	22	21	35	29	15	59	33	13	124	14	7	69
cg20883194	102	44	47	14	33	54	29	39	48	43	19	32	101	109	28	51	13	20	57	33	26	71	156	25	277	25	155	76	269	409	316	45	63	142	129	92	144	75	88	21	72	338	41	186	61	40	31	42	16
cg23624705	31	114	14	92	13	12	51	5	15	9	26	18	58	31	35	13	21	11	8	56	4	255	64	16	179	5	22	143	29	578	33	47	6	18	163	34	36	23	227	118	30	28	122	60	11	230	18	5	14
cg01513157	44	75	87	70	18	8	55	75	18	19	28	61	32	35	72	13	27	8	32	25	4	21	273	7	103	10	23	30	56	169	128	60	9	75	44	50	67	62	30	13	41	26	27	31	33	22	90	33	4
cg06743037	35	228	13	7	13	12	55	14	27	223	18	48	187	87	74	18	28	41	4	93	12	66	55	10	75	5	42	42	47	79	27	44	7	34	53	28	21	28	126	27	99	28	37	64	12	30	33	5	6
cg12852187	32	95	29	27	32	30	19	64	67	57	87	34	44	178	127	25	20	405	11	25	8	32	354	23	83	45	24	195	47	74	295	60	19	19	184	452	28	28	22	20	19	31	16	331	35	26	18	7	72
cg05108467	38	48	31	3	10	9	10	52	11	7	166	11	69	71	12	67	13	22	8	12	13	51	467	15	35	11	30	71	50	67	41	45	8	10	17	25	16	234	61	22	14	11	36	29	9	20	52	255	177
cg01569601	79	64	20	5	15	8	106	40	47	134	13	7	203	32	16	80	31	66	23	172	12	63	50	7	100	18	37	69	60	55	26	50	21	77	79	19	244	21	99	57	212	99	61	12	15	60	62	190	3
cg01411921	65	41	139	11	22	10	26	4	87	106	7	20	48	326	15	27	15	29	46	70	7	23	588	52	165	14	122	107	44	54	41	46	69	64	43	25	86	32	50	128	433	12	42	268	12	40	37	5	90
cg14112754	98	40	66	4	41	15	66	78	12	22	46	25	46	32	52	122	17	21	32	50	6	21	52	5	121	10	29	123	121	239	35	49	7	82	47	11	44	31	43	5	92	68	21	70	7	7	31	2	5
cg26585452	93	46	45	14	33	34	98	33	133	40	41	42	184	32	59	32	18	42	34	43	22	85	129	29	67	69	115	70	62	66	33	31	51	69	171	42	133	118	83	144	180	100	67	87	17	144	19	38	14
cg23681745	22	17	34	6	33	4	35	9	6	21	9	10	43	591	26	33	28	15	52	29	10	81	159	21	272	26	35	22	34	81	33	168	8	50	28	8	31	26	18	12	657	107	13	32	8	24	20	40	26
cg19487738	29	264	7	6	23	16	33	15	30	27	262	303	204	52	29	15	116	112	11	70	4	20	31	6	143	16	33	76	132	112	78	59	8	43	109	92	101	27	185	25	109	190	86	259	14	30	33	7	12
cg01356829	25	122	18	7	28	7	46	5	17	17	19	420	49	192	23	10	36	12	15	21	7	164	12	10	261	8	90	147	41	277	52	110	11	225	26	18	19	32	21	17	90	53	183	14	15	17	26	10	5
cg00494287	86	119	152	14	60	17	17	31	148	56	38	55	100	37	65	85	27	223	33	46	15	35	155	14	48	15	30	127	43	111	49	75	18	38	38	50	95	38	39	33	153	56	75	59	57	40	27	22	17
cg13995599	41	48	16	8	17	27	45	23	270	19	86	31	65	34	32	17	36	175	20	109	11	59	599	17	47	15	74	101	62	111	30	69	25	64	46	28	82	70	64	34	34	50	47	76	34	43	30	19	5
cg13696236	62	54	45	35	45	83	77	70	48	20	22	52	116	38	64	31	22	9	57	35	9	98	80	96	177	38	71	229	73	58	127	106	98	89	44	46	67	49	57	79	83	46	55	23	25	52	77	70	137
cg21912556	39	50	74	8	41	51	60	11	9	24	46	23	89	82	20	25	65	52	36	45	16	54	37	10	31	4	17	77	98	21	49	87	45	64	38	75	14	59	30	29	38	23	64	48	52	29	15	10	25
cg00024967	184	66	40	21	16	12	126	132	22	74	138	10	50	41	82	36	17	17	9	29	25	19	182	40	25	17	11	60	97	40	30	60	10	13	67	36	43	14	27	9	47	32	39	80	7	12	22	33	27
cg06838090	22	68	16	8	15	49	111	135	43	143	8	7	100	171	286	43	81	70	118	40	268	36	23	31	42	4	55	30	36	84	22	45	66	312	36	15	125	194	231	18	25	39	28	45	11	22	38	15	7
cg23068558	44	57	42	9	54	40	76	60	58	48	97	11	24	31	349	14	22	61	10	13	14	26	194	25	179	22	39	200	28	66	30	141	12	20	112	52	37	33	206	65	144	127	81	41	28	226	15	8	47
cg20605886	101	32	53	21	9	61	25	84	91	60	80	92	278	267	175	27	13	258	47	322	31	37	552	71	55	26	72	72	101	218	40	145	168	113	126	270	72	77	33	19	20	17	39	28	106	34	19	106	55
cg17083494	94	60	281	15	140	13	31	43	12	15	33	16	101	63	24	12	26	7	22	25	5	32	133	20	55	14	19	40	40	54	30	42	5	12	58	13	26	36	85	114	17	46	66	76	15	56	11	9	16
cg11564601	62	52	128	77	66	30	29	328	22	24	149	29	47	204	51	54	10	82	72	69	9	57	68	32	67	128	53	39	224	305	68	124	158	27	202	57	149	115	31	110	23	119	96	74	32	96	44	82	136
cg02952295	50	92	97	19	14	7	28	22	23	32	52	22	135	73	65	10	22	214	3	35	30	28	66	127	34	10	20	25	72	90	104	87	9	217	264	100	361	178	110	12	319	239	21	152	9	11	12	3	31
cg08477332	61	99	35	17	27	42	11	26	23	28	38	22	237	18	60	29	10	18	19	23	12	19	549	122	140	25	133	115	23	56	33	189	368	27	37	21	41	47	39	20	43	17	191	170	75	40	45	32	15
cg18287066	40	57	82	8	51	9	30	23	21	60	52	12	51	101	49	14	23	79	9	61	21	44	292	13	147	12	38	25	32	122	241	70	7	39	110	91	19	40	43	10	35	256	20	36	25	9	76	7	17
cg20430047	24	21	5	62	40	11	522	56	29	147	4	22	32	18	14	22	122	23	6	51	6	59	94	21	28	3	25	28	47	49	18	110	5	18	23	18	263	21	25	11	37	369	21	27	7	25	23	7	262
cg16821385	235	285	70	22	22	54	44	80	88	107	78	29	113	56	126	72	19	24	57	33	25	43	245	28	158	29	168	150	71	253	95	104	75	141	139	76	122	150	32	66	72	36	94	42	83	61	48	73	58
cg22686523	56	104	19	3	16	26	206	16	28	18	44	20	64	263	131	23	28	13	16	34	9	33	84	16	84	12	60	77	349	89	65	63	12	40	100	23	55	48	49	11	265	66	46	86	18	24	21	10	294
cg04065210	109	58	131	34	38	25	69	28	117	153	97	33	102	54	138	17	151	15	52	37	36	43	112	56	72	16	40	102	139	186	128	356	33	37	46	74	58	78	117	24	259	135	55	245	65	35	35	28	36
cg11806439	52	83	25	9	72	24	26	11	38	19	32	30	60	36	43	23	39	20	37	23	18	53	531	23	97	11	85	90	36	58	52	61	26	28	30	51	59	34	65	21	92	164	95	54	36	61	23	27	13
cg09271709	81	165	24	8	40	4	94	17	41	40	18	43	47	94	40	24	8	32	97	34	8	58	101	7	135	13	119	49	49	86	173	65	8	49	158	58	119	250	50	9	56	28	82	186	5	21	25	13	17
cg16327891	135	40	19	31	21	21	33	27	30	51	63	14	77	29	28	30	13	43	12	22	21	93	76	12	190	21	42	76	64	126	60	80	17	55	39	92	122	94	149	19	49	171	36	70	67	22	12	39	36
cg03498091	44	29	30	16	38	10	22	20	32	27	34	54	36	50	43	6	23	230	28	105	18	13	93	13	275	14	54	27	34	294	27	304	22	21	316	29	18	20	22	20	41	56	19	25	37	16	85	18	8
cg16484967	152	62	158	3	23	21	23	65	89	83	57	23	23	57	42	12	17	21	75	35	36	16	217	13	63	15	234	82	76	80	30	33	21	23	229	18	119	34	124	17	55	29	44	217	66	17	54	35	9
cg14762436	345	35	326	47	12	16	40	69	9	42	6	15	63	30	49	7	21	50	26	204	5	436	236	6	38	25	40	32	102	80	34	373	122	156	22	27	172	42	16	9	29	82	16	176	302	6	30	30	68
cg04650789	61	40	20	69	14	8	18	505	296	407	48	13	117	21	69	11	10	17	11	18	4	30	895	7	135	8	210	30	26	62	35	24	6	58	316	21	200	110	316	17	6	17	29	637	10	28	21	6	217
cg09555736	51	57	10	2	58	8	70	17	155	19	24	110	30	40	16	4	34	38	11	22	8	40	122	9	125	6	101	35	123	40	45	51	8	29	41	43	30	26	261	12	80	65	15	46	9	19	28	4	44
cg26635451	33	67	23	11	21	14	20	28	38	25	32	31	48	254	13	19	129	55	22	66	14	384	22	4	107	9	39	29	55	92	44	89	12	36	66	38	17	27	21	4	248	48	116	60	16	11	34	8	15
cg01265068	83	80	41	14	24	32	23	30	5	44	14	18	284	182	63	29	20	61	6	83	12	19	317	21	321	8	82	38	27	68	43	42	15	14	52	49	48	30	47	10	60	296	24	74	13	16	57	14	12
cg14602087	202	137	70	6	10	8	63	13	363	27	19	22	86	106	17	14	20	15	26	98	10	45	269	9	44	8	42	43	96	160	44	194	27	22	66	103	22	82	63	13	54	198	55	45	45	22	46	40	43
cg10558233	242	86	68	4	40	9	31	44	13	23	34	20	32	68	90	23	25	31	11	202	12	184	265	7	114	11	93	414	32	126	56	86	10	109	149	90	97	169	40	31	35	46	474	228	8	29	62	7	15
cg20251943	405	190	25	5	103	7	47	48	19	33	23	19	514	31	18	9	17	26	15	26	3	40	585	4	125	6	50	352	583	185	228	45	8	35	74	43	87	26	54	16	92	67	355	31	13	21	12	15	4
cg13776884	37	102	65	27	37	14	20	35	21	33	15	25	27	30	16	54	75	49	26	47	20	19	50	17	55	31	27	189	31	81	64	209	6	186	71	159	24	44	73	9	74	44	56	94	15	14	32	39	31
cg07078958	171	22	89	11	174	5	157	61	335	33	56	15	31	24	13	3	10	24	107	175	4	30	332	5	28	6	284	271	29	113	109	57	54	33	54	104	14	36	45	14	68	23	20	48	8	13	15	377	16
cg11597497	68	44	114	6	17	7	15	36	30	61	88	20	65	50	126	15	16	24	5	40	5	63	87	15	197	15	24	93	65	91	46	52	457	73	100	107	37	76	41	14	9	35	305	41	11	21	40	9	30
cg12421834	46	87	169	17	42	26	8	28	147	63	21	18	177	41	55	68	36	70	57	38	20	42	180	63	48	45	26	121	36	60	91	100	37	66	73	23	51	64	72	27	53	21	35	193	35	43	74	37	38
cg12747584	28	54	61	6	56	9	15	50	65	55	21	43	52	79	44	12	17	17	6	58	7	18	188	18	68	8	49	26	46	275	75	43	122	33	34	82	143	78	181	49	31	24	39	51	54	42	71	144	51
cg19111999	35	86	114	27	16	11	18	50	146	73	31	6	171	38	174	26	426	20	22	28	9	34	164	11	46	14	117	75	50	507	30	50	13	33	369	173	21	54	202	135	29	40	64	29	13	16	20	20	40
cg15536947	28	55	18	15	22	48	20	35	49	20	32	41	50	69	50	10	34	22	27	107	7	66	104	39	45	8	19	63	28	107	115	75	21	109	153	39	72	40	88	56	80	101	42	148	24	56	21	31	14
cg06894723	124	79	34	10	65	32	75	16	50	24	24	32	28	44	31	18	60	42	44	37	15	30	55	27	44	12	104	55	39	46	91	36	35	25	38	132	73	27	43	100	379	89	87	92	39	86	10	33	14
cg23054456	191	92	13	4	19	17	20	13	13	16	15	23	47	88	33	75	17	135	83	137	7	17	142	6	289	8	144	41	522	112	63	132	126	51	53	67	55	208	57	9	22	42	14	314	382	11	64	28	24
cg15563309	27	66	19	5	72	12	23	14	69	18	12	9	122	47	31	11	38	42	25	21	0	82	70	29	148	11	34	29	105	144	42	35	55	99	92	12	126	35	26	9	147	29	26	38	15	36	13	8	14
cg09644974	43	105	42	16	18	10	85	32	61	53	17	15	45	39	16	11	134	27	5	24	35	68	21	19	84	13	19	29	154	72	34	237	6	162	64	23	130	103	39	53	87	203	51	103	46	31	62	21	11
cg26298737	22	20	17	16	336	31	16	25	21	66	33	20	62	57	56	101	8	18	7	44	5	27	100	27	32	6	20	18	26	116	78	130	7	68	260	31	25	12	14	9	132	16	17	132	21	11	18	2	6
cg01244270	122	608	83	4	21	138	410	38	14	38	6	14	39	47	28	19	12	42	11	39	16	30	22	10	374	8	253	27	63	68	17	26	11	53	37	9	105	33	65	14	49	9	15	33	16	8	53	6	23
cg15462501	32	52	22	23	34	15	81	6	12	86	100	33	136	70	26	6	19	12	50	181	26	32	41	16	37	17	27	151	75	183	35	34	11	68	148	92	45	97	71	37	269	17	35	18	23	47	90	45	281
cg13777287	26	45	29	3	20	4	29	23	12	24	35	44	124	46	16	28	17	40	27	35	9	165	285	23	91	4	129	29	35	189	62	42	40	52	114	14	50	25	65	14	20	41	16	125	40	27	18	43	9
cg11566521	44	174	43	11	23	9	10	34	34	70	64	14	182	19	41	19	12	50	14	41	10	49	109	21	38	18	314	87	99	68	117	49	26	55	44	43	47	64	144	81	49	148	41	113	18	49	88	14	28
cg25084760	49	97	44	26	101	43	36	33	29	14	29	29	104	38	343	32	26	110	26	25	24	24	89	35	49	20	55	176	35	295	286	42	18	32	40	79	54	30	205	48	46	22	66	36	30	76	201	42	10
cg01422262	135	49	24	9	10	257	16	9	255	19	23	166	36	82	32	0	15	31	8	34	6	178	123	10	82	10	275	150	146	131	23	231	67	59	85	33	127	199	79	15	113	112	70	83	64	12	34	13	9
cg14373727	184	194	21	12	59	9	120	33	105	51	41	44	85	112	107	11	139	32	15	81	10	140	310	9	84	15	53	135	54	228	84	67	14	44	67	48	21	82	206	17	81	13	47	171	13	21	34	12	31
cg03588998	92	69	24	4	27	12	39	27	195	25	38	58	89	30	65	11	33	33	12	65	6	37	89	21	92	11	113	101	83	96	74	91	127	93	61	151	51	103	78	28	72	109	67	238	20	24	43	21	14
cg05017309	96	41	23	8	13	36	46	60	16	23	25	230	409	35	46	23	12	17	54	29	10	356	59	23	64	15	108	109	101	63	46	214	24	30	21	31	29	20	73	58	32	21	58	175	34	73	16	25	11
cg16571372	84	171	24	5	20	18	22	21	96	586	524	60	291	45	508	15	25	62	16	73	13	54	119	15	44	7	56	90	76	264	242	307	15	37	81	44	58	60	57	41	111	30	23	70	18	50	22	7	10
cg14754427	97	64	11	7	20	6	116	238	40	31	49	19	224	79	390	5	21	132	6	107	11	17	63	6	75	17	20	34	164	97	42	103	9	21	23	40	68	272	171	19	58	46	48	28	20	18	116	5	40
cg15129097	42	52	15	9	49	25	149	17	27	20	18	80	59	97	39	9	17	67	20	93	13	39	45	9	41	14	22	107	31	112	39	51	9	34	87	42	60	46	61	44	80	61	27	229	8	41	56	8	11
cg25377206	46	77	9	4	28	7	79	12	28	13	21	34	75	29	22	22	37	31	10	21	14	49	30	12	39	6	21	44	26	48	113	69	9	40	30	29	26	22	104	20	157	44	24	99	18	17	34	12	18
cg23157239	38	74	86	14	24	12	12	20	44	16	61	51	163	98	52	116	36	32	46	119	31	51	224	10	41	23	48	80	47	77	54	65	11	36	100	25	20	58	80	11	45	22	18	49	15	18	120	4	10
cg18773129	64	101	9	4	47	10	55	7	26	14	11	27	79	38	18	12	32	26	14	79	7	35	641	11	271	9	48	41	50	97	25	121	12	33	114	19	48	46	38	19	50	91	26	29	17	36	26	9	4
cg24502224	104	140	22	5	12	19	38	20	33	21	23	12	52	184	47	16	16	39	22	26	14	49	97	15	159	10	66	72	687	649	43	46	33	55	32	30	66	59	22	29	69	23	45	193	39	38	79	17	11
cg09451574	66	24	34	8	36	5	11	16	23	25	18	27	94	26	20	9	15	38	6	41	8	45	137	7	212	11	31	23	38	52	391	88	8	243	89	18	28	40	27	14	27	59	425	28	32	37	14	11	74
cg02853154	71	119	26	10	223	22	50	17	22	61	33	24	28	35	64	16	36	75	11	35	16	42	117	13	57	15	42	79	58	128	42	52	15	50	36	74	152	70	49	14	90	44	34	56	142	17	23	14	16
cg16575125	54	31	25	8	11	37	16	31	28	18	28	15	81	42	28	457	47	19	25	65	14	91	81	22	85	15	130	83	133	144	27	39	14	89	176	198	147	99	41	52	24	20	49	91	61	76	44	21	12
cg19684783	47	23	80	10	47	17	21	37	39	241	180	11	149	94	32	14	22	61	23	60	21	31	25	14	51	6	125	136	168	171	30	203	14	28	316	144	26	120	28	25	45	85	44	15	33	34	20	30	37
cg00956142	87	35	99	2	222	8	12	4	35	45	13	15	46	214	17	19	22	26	14	38	7	258	28	8	67	6	202	46	182	83	17	122	85	23	235	82	26	106	27	105	42	36	36	39	18	48	51	12	20
cg10415314	33	65	19	4	42	5	48	1	47	20	8	29	49	114	16	12	114	25	12	26	8	16	57	8	222	4	24	55	47	175	57	34	23	16	79	40	221	22	146	27	273	28	25	20	8	33	14	229	4
cg05648303	35	89	15	11	22	16	89	22	47	36	34	19	53	84	44	23	16	79	13	41	12	42	189	8	39	18	47	29	56	31	55	57	27	45	55	28	48	27	47	22	38	25	23	41	50	32	22	7	7
cg27616227	56	53	75	4	62	48	63	32	49	44	50	392	141	75	57	22	16	18	21	339	5	81	177	9	173	8	127	66	121	67	64	117	35	61	47	18	160	77	288	20	11	40	47	47	37	22	24	18	17
cg23244022	34	75	36	12	183	7	15	10	10	47	66	9	281	68	12	24	94	76	9	21	7	73	164	27	261	57	105	30	113	209	10	247	24	76	99	25	177	15	38	113	26	61	16	10	28	105	22	13	224
cg26749518	31	117	265	7	11	17	65	154	147	178	11	16	139	35	23	13	237	9	11	29	20	73	412	5	58	13	24	61	69	60	115	90	5	49	48	161	27	35	33	33	70	16	45	73	12	34	100	21	55
cg02278646	228	78	12	10	48	6	83	8	24	218	35	14	53	334	16	13	164	207	10	107	38	26	94	11	387	16	70	449	29	207	70	25	35	49	283	28	33	35	392	9	129	86	88	61	10	31	89	10	11
cg16742703	74	48	9	18	47	14	60	42	54	80	119	154	88	68	77	52	38	43	35	25	6	38	110	40	105	4	82	113	49	192	59	25	27	33	21	57	99	28	33	16	106	54	22	31	27	22	22	38	34
cg24435747	346	89	83	530	23	10	27	14	76	10	6	49	49	38	29	10	26	21	7	39	446	55	296	8	430	3	31	23	41	303	66	148	6	23	26	11	14	22	38	9	50	272	10	60	39	6	21	3	10
cg09506037	273	560	17	20	17	19	38	32	21	13	31	27	355	101	52	7	20	341	19	130	19	102	155	22	475	8	58	468	186	83	24	59	9	15	42	56	15	18	22	8	29	40	26	32	15	33	57	30	16
cg24210280	30	80	15	9	25	26	315	16	32	21	15	19	227	34	58	20	25	8	48	31	7	59	45	24	59	18	34	64	55	96	23	46	35	88	30	34	60	29	35	62	435	18	27	26	116	587	38	29	9
cg11452329	17	33	14	3	7	34	545	50	439	145	71	56	94	40	13	354	15	285	8	56	2	46	294	199	40	9	22	50	405	48	53	277	39	89	27	25	12	48	57	13	73	36	77	41	25	18	95	7	34
cg11357542	43	280	15	8	52	30	25	26	46	34	99	29	115	29	16	22	486	29	37	28	21	65	121	28	65	10	24	146	462	564	254	460	32	76	48	21	361	16	47	18	73	20	149	60	70	15	24	30	19
cg07328987	38	83	35	11	19	17	27	16	31	23	33	52	186	128	66	9	12	137	26	27	11	33	514	14	73	16	44	39	54	59	35	232	26	26	42	65	31	57	61	24	137	42	27	283	20	34	118	18	14
cg15319311	179	35	143	29	29	17	35	143	225	132	118	27	123	98	173	37	22	44	15	54	34	230	367	56	171	30	40	88	46	62	33	61	17	24	164	248	25	28	38	13	31	70	171	136	18	25	11	37	59
cg13814677	42	32	7	7	32	16	21	351	256	10	77	48	59	72	213	4	37	51	5	110	8	45	58	24	72	11	23	58	60	176	11	17	26	207	70	12	195	76	75	24	458	32	82	35	30	12	29	27	11
cg25179876	51	70	48	25	17	12	66	28	90	53	78	11	48	42	123	14	9	140	16	80	6	131	279	12	82	16	131	50	39	117	58	83	21	33	32	35	130	40	73	19	50	41	79	66	142	19	21	16	21
cg08288016	29	185	194	8	22	57	323	34	110	74	74	18	495	405	45	92	13	16	18	75	41	15	101	39	50	6	50	32	369	84	41	41	36	15	66	33	59	21	138	7	27	28	5	36	70	50	186	18	58
cg13181974	24	101	18	12	31	60	21	212	13	29	40	18	52	42	49	13	12	7	15	91	39	91	28	30	197	7	94	24	37	38	33	44	13	145	36	17	42	14	17	9	245	27	20	19	7	16	17	7	165
cg19326244	71	79	100	11	28	16	24	16	83	69	28	16	478	57	28	10	11	139	32	19	8	212	78	4	78	15	149	67	48	110	130	243	20	56	283	52	53	152	72	28	28	57	169	23	11	37	38	30	22
cg12589143	56	23	76	11	19	7	537	33	51	58	8	18	49	38	15	109	20	24	8	138	10	26	262	138	81	4	77	42	54	70	42	58	28	22	368	60	173	72	35	243	9	25	220	17	12	254	31	7	50
cg20463151	29	31	15	19	38	5	45	15	27	22	82	10	120	106	11	32	25	14	29	20	3	12	244	158	28	11	120	26	160	132	158	23	147	139	195	28	164	83	17	40	53	73	28	48	66	18	56	14	9
cg15129144	44	36	12	3	44	13	309	5	30	5	8	14	56	29	29	4	31	35	278	57	18	13	60	12	223	13	376	96	76	66	201	77	10	30	83	36	16	34	22	10	18	286	346	10	38	9	190	7	10
cg15618108	60	51	98	81	24	7	19	13	18	89	28	25	68	13	118	26	27	13	26	92	4	17	456	39	345	24	23	102	475	190	530	73	5	22	260	33	21	28	442	14	67	30	18	225	33	17	40	17	52
cg21757281	106	427	32	13	15	28	340	35	11	30	13	14	116	39	189	8	17	49	20	243	7	34	125	24	37	15	23	158	26	75	194	132	21	23	344	10	50	52	55	16	95	111	37	29	9	25	53	15	18
cg20442379	260	32	109	4	10	6	64	38	63	39	2	6	29	9	187	23	109	30	9	86	24	83	541	22	35	15	25	18	12	25	351	31	24	26	39	56	39	26	21	275	46	43	336	11	37	424	7	12	30
cg01609214	38	36	46	8	52	16	91	29	515	574	15	37	78	202	292	38	13	29	9	38	27	9	163	14	34	11	78	102	58	82	241	117	14	29	20	49	63	22	133	9	68	19	20	21	15	19	92	18	24
cg25005674	119	129	38	17	85	36	46	29	31	33	12	23	206	35	54	39	23	14	57	29	16	37	372	24	101	20	149	154	48	53	207	37	40	111	232	269	113	85	228	54	129	35	74	34	53	76	183	43	17
cg00021256	74	37	45	12	51	9	115	25	15	21	33	44	27	58	56	41	17	114	4	31	7	22	142	11	117	17	21	66	31	134	57	54	12	32	87	18	51	47	55	18	79	78	47	38	15	12	68	4	31
cg15546638	49	101	57	5	45	8	154	26	30	115	71	18	38	93	41	21	8	13	7	15	26	87	224	32	40	5	21	39	110	125	73	42	19	20	50	12	35	25	22	76	27	37	29	9	25	115	66	14	18
cg02927252	69	125	24	3	14	9	57	8	10	18	20	42	127	111	15	10	32	22	11	90	9	35	41	7	55	7	28	93	31	72	32	41	32	102	21	136	40	17	111	17	49	43	132	19	12	30	10	3	3
cg01904886	108	94	38	371	21	282	203	424	36	197	377	26	73	44	78	221	15	17	166	29	7	20	93	42	105	316	236	232	159	80	88	107	46	232	255	47	247	37	115	140	48	45	236	182	210	226	62	236	105
cg17023122	26	55	41	16	204	7	12	24	6	59	28	23	124	35	41	23	17	17	115	20	9	49	148	258	165	68	115	58	51	199	48	33	198	18	141	86	75	22	92	27	95	96	38	40	13	17	162	2	28
cg02829743	327	31	28	3	21	36	17	7	51	15	6	11	37	424	28	11	14	154	21	420	2	22	501	26	29	4	324	13	450	36	396	286	138	67	14	24	206	76	58	53	20	36	25	228	106	150	34	319	5
cg23785859	41	354	159	10	13	593	60	58	67	42	13	34	186	58	36	25	18	18	5	64	26	30	238	507	54	53	18	151	375	446	65	62	11	23	280	115	38	129	19	16	42	61	40	23	56	9	20	12	8
cg18525352	97	58	13	13	17	13	15	37	14	31	35	24	67	16	86	8	10	22	10	14	6	16	157	27	111	10	21	91	29	231	47	190	6	22	70	39	18	28	26	11	10	16	25	75	16	12	37	8	23
cg07983363	43	52	53	4	26	15	26	43	67	75	44	11	33	27	21	9	11	16	26	32	8	29	89	21	76	22	38	38	34	126	26	37	5	39	29	42	20	33	170	208	24	324	66	157	8	67	11	12	8
cg04640920	61	223	28	20	171	21	189	9	58	15	69	11	46	31	85	24	60	11	8	17	12	30	163	17	195	7	22	110	27	146	44	37	24	13	85	29	25	24	46	11	13	10	38	75	9	20	19	16	5
cg17485717	19	66	105	189	17	5	42	48	21	31	189	117	54	102	14	21	21	26	10	37	10	29	48	23	28	6	79	64	30	113	125	73	11	88	77	52	121	70	83	9	60	12	13	79	70	17	26	97	37
cg27395066	79	57	52	9	175	4	25	8	26	34	38	31	29	37	15	9	30	30	9	61	4	7	180	17	38	8	26	59	21	229	122	23	6	25	215	30	14	28	338	10	18	18	25	47	9	12	17	5	24
cg05731808	55	47	130	12	18	29	34	32	589	30	58	27	110	64	57	16	17	39	9	28	4	454	657	15	83	4	25	525	90	61	40	140	11	38	50	132	29	31	163	69	23	74	20	94	28	16	14	14	18
cg19805005	47	156	106	19	143	10	12	32	59	54	39	12	33	44	103	4	32	45	9	38	7	85	205	13	161	5	108	51	82	102	141	31	78	54	118	30	42	43	75	11	43	104	18	99	109	17	52	7	6
cg06809252	67	71	115	21	23	43	76	23	177	4	17	53	44	276	16	5	9	6	3	104	8	10	416	13	30	5	148	120	23	60	60	33	5	35	187	77	141	63	37	71	452	23	118	62	10	95	41	2	367
cg10824810	79	97	40	14	17	40	81	54	70	38	45	15	41	24	82	21	7	40	23	9	24	51	127	12	98	11	30	47	27	42	29	69	10	29	56	33	28	26	47	18	37	121	28	88	15	10	36	27	24
cg15002691	103	116	63	18	42	17	17	66	59	83	12	22	233	80	36	14	47	11	27	43	11	107	264	18	68	18	44	94	40	194	259	144	19	43	64	130	217	54	30	33	72	65	53	61	50	29	16	23	17
cg26727768	117	56	35	7	28	13	60	10	41	12	55	58	27	32	48	17	40	20	6	31	12	22	137	15	46	1	113	58	82	101	41	76	9	82	107	41	24	39	63	16	130	102	24	75	17	19	53	29	8
cg27508545	46	69	12	7	41	38	44	25	15	8	8	34	258	26	31	6	21	43	7	223	4	41	77	20	371	5	104	73	119	69	35	72	15	61	39	36	67	36	67	23	86	40	30	27	24	38	52	21	12
cg15006175	47	46	28	17	10	36	25	38	19	12	44	92	29	71	24	9	14	20	27	92	8	34	191	16	129	24	20	108	81	65	135	71	16	27	215	37	21	29	30	270	38	27	84	79	5	68	128	3	27
cg23136645	32	169	12	4	11	211	74	441	23	16	24	16	33	41	260	16	11	35	5	18	5	42	56	56	79	11	30	32	54	251	135	52	336	27	20	31	11	19	37	10	313	14	56	15	10	12	22	13	197
cg07326765	55	61	44	4	27	11	19	22	43	62	172	66	61	66	92	12	18	87	11	89	12	14	312	6	37	6	23	26	61	68	32	65	11	20	41	19	22	39	38	14	86	91	36	61	9	30	25	9	20
cg05918292	60	49	5	5	18	6	18	10	467	30	7	191	105	51	38	22	25	26	19	39	11	31	142	5	59	8	16	46	72	274	51	74	3	15	176	60	19	46	288	8	73	23	18	73	15	9	82	21	27
cg19308375	59	58	59	15	33	97	29	79	413	51	39	12	31	30	94	196	12	19	15	127	11	26	240	13	58	10	215	55	147	61	30	105	7	18	60	89	24	267	350	19	84	61	25	290	38	11	118	10	14
cg00174573	74	46	48	27	38	17	33	111	108	26	100	16	84	85	77	13	26	53	30	87	6	31	154	37	45	28	117	194	184	134	117	192	13	226	102	89	26	27	152	14	24	80	20	142	215	32	54	12	78
cg27501748	249	51	31	6	61	44	279	24	18	5	17	243	44	69	22	22	46	48	5	28	8	90	434	12	238	10	32	31	219	168	51	50	12	22	56	330	39	14	25	23	29	44	166	49	16	23	33	23	15
cg01412419	38	39	7	6	53	31	52	11	154	7	20	18	59	71	17	4	13	70	8	34	7	73	52	11	126	9	31	49	135	67	25	28	75	13	162	78	33	110	35	15	44	78	22	127	17	13	18	5	8
cg01727408	40	79	19	7	13	91	27	58	88	20	16	27	79	49	72	31	19	79	21	43	23	167	222	39	50	15	110	50	334	72	33	466	32	24	363	19	106	56	20	17	27	25	38	109	11	42	163	35	36
cg24096120	30	44	28	5	29	93	43	16	43	77	26	13	459	37	15	12	39	14	106	456	16	28	98	9	17	97	57	40	78	455	22	18	15	83	36	77	188	75	76	25	32	51	16	31	94	23	58	62	45
cg00831726	59	81	5	256	54	6	55	7	41	19	29	45	27	52	28	16	50	56	134	73	14	13	308	8	25	12	30	63	25	210	50	28	3	12	27	35	182	54	68	12	121	20	16	56	47	12	18	6	8
cg10928544	28	132	24	2	28	64	9	61	101	336	5	15	72	38	336	49	17	32	35	105	260	48	95	54	35	169	54	240	62	81	49	60	64	218	54	21	60	213	79	12	43	57	11	70	186	13	16	40	35
cg24847366	30	28	21	16	283	20	10	32	57	26	27	10	351	85	37	41	12	417	34	25	8	34	61	28	311	25	84	75	456	279	68	32	28	29	138	31	73	41	20	82	360	20	49	128	13	62	16	31	20
cg01250842	210	152	53	17	38	48	155	31	82	53	55	18	97	130	50	37	31	55	15	52	42	81	185	14	62	13	131	153	198	117	60	107	63	121	106	27	134	64	44	33	105	34	100	60	81	18	29	51	23
cg19943578	44	47	51	17	68	25	51	27	54	42	22	28	73	62	49	45	46	35	40	156	15	112	108	32	55	23	178	97	42	49	150	45	51	149	159	80	130	107	34	52	200	98	42	24	84	35	24	7	19
cg23887948	30	72	60	4	24	12	32	39	20	60	27	9	91	69	83	5	262	13	6	43	5	129	156	21	40	14	45	79	65	129	50	56	8	29	36	94	32	25	29	9	47	167	22	33	34	9	13	8	65
cg04481096	209	20	90	9	15	34	13	34	69	346	63	6	144	109	66	4	94	62	10	10	38	101	28	17	48	13	33	54	77	40	22	53	29	33	104	61	120	24	40	11	156	174	65	26	28	16	26	16	46
cg18024479	68	38	39	73	37	113	10	96	375	139	7	25	28	54	383	22	567	23	7	543	10	14	269	58	99	18	18	74	467	194	519	45	10	30	164	175	29	38	37	8	27	177	21	41	64	12	24	102	56
cg20785560	336	69	63	34	10	59	151	42	78	12	71	270	496	38	39	5	10	10	8	31	7	21	227	39	137	11	26	136	67	71	217	133	5	37	274	23	65	21	47	11	58	57	25	132	42	20	11	24	34
cg19660812	239	223	10	10	21	27	31	34	118	80	73	9	45	56	10	7	216	10	6	34	6	198	123	23	245	17	29	173	36	54	17	149	21	24	66	59	38	32	104	220	22	34	77	199	23	37	139	23	22
cg01247693	91	69	10	9	42	31	138	7	205	11	20	99	103	56	16	102	27	115	28	112	224	10	68	29	36	3	21	84	51	150	138	184	16	24	17	27	34	18	53	25	23	44	12	50	17	27	102	73	26
cg27095915	36	73	52	32	41	38	15	25	103	23	43	43	34	99	64	5	15	20	33	34	8	34	200	21	34	26	49	40	222	51	117	36	27	22	37	21	16	23	26	14	16	19	15	56	38	18	15	26	16
cg21341586	44	106	7	17	105	21	21	16	69	27	45	23	30	138	65	8	9	120	17	155	7	32	115	5	45	10	26	66	30	243	59	46	14	73	104	23	23	22	110	20	224	50	35	97	8	13	21	3	13
cg25650579	210	115	88	26	104	80	35	188	91	17	67	20	119	83	125	54	75	98	54	61	27	75	280	34	56	24	196	243	135	62	54	174	63	90	127	17	158	105	45	46	170	48	94	197	82	37	27	40	23
cg08079908	89	29	40	7	36	33	21	18	52	52	31	64	33	72	50	8	5	11	18	39	30	23	82	9	37	42	30	33	35	43	78	101	8	23	23	51	42	73	29	22	71	23	23	70	15	36	35	1	14
cg14263222	38	51	61	23	58	69	21	49	65	53	64	82	35	30	102	48	85	18	30	18	15	84	178	45	54	27	29	72	233	87	29	236	64	38	48	54	49	34	28	23	35	40	169	115	19	27	13	18	34
cg04255230	28	104	10	7	19	10	24	8	15	14	14	22	259	172	35	8	40	17	10	19	5	27	121	8	44	4	333	30	50	55	158	148	16	352	84	27	280	100	224	49	21	46	341	158	84	62	29	20	10
cg11299477	13	23	19	12	10	10	198	7	32	20	23	12	92	288	74	359	12	23	69	25	347	223	18	8	97	9	47	25	42	40	88	42	176	65	98	18	101	23	75	59	441	12	337	22	56	196	102	3	11
cg23780146	19	46	51	7	29	30	117	6	44	99	23	89	26	91	70	45	11	17	11	15	7	14	103	31	30	7	29	20	43	85	36	19	114	7	40	32	23	13	70	43	147	109	13	69	16	78	79	8	179
cg03207915	36	23	103	8	158	17	31	15	10	97	12	14	77	50	40	113	11	11	8	23	7	59	160	13	87	10	73	35	29	118	72	57	14	59	74	146	75	40	29	46	549	392	40	383	74	25	34	5	50
cg27289463	134	71	76	3	22	97	28	183	57	87	16	34	48	79	35	66	20	79	18	21	5	22	19	24	44	155	98	111	31	114	26	80	39	21	46	8	45	38	32	47	69	71	77	53	113	28	58	7	13
cg26511507	25	393	15	7	67	19	80	21	25	16	13	41	83	43	22	15	14	79	14	24	9	65	29	9	45	9	58	29	376	78	36	161	33	57	55	39	175	37	25	41	17	43	21	430	19	52	93	21	9
cg03496520	68	119	26	5	37	10	21	12	15	238	18	20	57	52	11	18	133	53	15	35	12	38	48	9	31	6	20	62	29	196	66	31	10	61	69	33	17	25	138	20	140	72	25	60	134	15	105	5	6
cg03917138	131	55	55	29	31	28	130	21	162	22	51	57	74	105	83	30	23	93	25	90	13	162	148	29	39	29	23	48	52	45	57	43	7	16	126	17	18	24	67	17	22	59	32	99	21	56	62	29	27
cg12199221	204	35	119	42	405	65	24	30	32	89	59	19	190	40	24	18	537	130	23	505	52	23	283	29	127	17	32	39	68	61	140	49	71	26	79	51	33	40	59	88	30	18	321	53	18	117	34	82	30
cg07229212	234	141	8	21	36	27	70	43	42	60	138	20	54	392	19	20	34	54	138	50	14	15	402	7	95	25	25	87	65	339	146	91	12	27	213	105	66	30	296	16	42	352	15	24	11	19	36	13	27
cg13995854	35	62	63	5	45	12	33	37	71	37	12	6	65	50	79	23	98	31	10	25	27	49	140	12	69	10	231	41	82	132	48	175	22	176	206	135	195	149	26	8	44	26	33	30	10	17	43	12	25
cg02822108	35	89	5	9	59	11	15	26	10	311	38	262	209	55	20	251	26	183	10	50	20	19	108	5	155	18	85	74	54	131	25	103	134	114	159	27	262	33	25	18	52	18	26	183	29	10	12	110	20
cg04592560	215	129	17	13	29	19	41	23	25	17	14	20	117	45	25	23	26	46	11	52	17	29	433	21	61	12	121	161	82	120	57	78	25	47	72	23	45	46	44	56	118	47	116	100	16	33	80	16	18
cg09559196	121	116	95	49	25	46	20	88	106	369	24	30	206	35	13	23	16	145	153	18	9	65	133	61	124	2	44	165	26	74	55	119	14	138	28	47	63	75	37	45	34	210	52	54	98	46	100	51	90
cg03396151	26	71	85	1	31	21	47	44	73	13	44	35	131	13	18	9	10	81	6	77	2	36	139	6	133	13	52	43	28	145	58	33	14	20	85	27	69	58	78	15	204	12	52	52	19	27	18	13	42
cg10786572	11	41	6	44	20	48	9	69	88	21	166	356	59	48	27	7	7	15	40	10	61	34	111	12	97	1	18	90	9	47	12	105	10	59	12	27	53	21	51	48	32	22	54	16	43	45	45	18	7
cg15910502	36	89	53	7	3	56	26	20	103	75	15	9	49	18	74	10	8	15	13	33	5	50	237	11	73	21	88	65	20	72	55	300	46	73	27	27	243	93	22	149	39	333	175	55	15	29	20	9	7
cg27549720	41	42	69	7	12	31	307	33	46	16	27	31	204	104	25	3	12	8	15	34	8	101	140	18	46	4	52	25	300	64	39	94	13	50	59	513	35	38	80	15	22	20	169	81	26	16	15	18	21
cg15188268	68	103	33	58	8	68	24	6	261	44	37	14	59	96	74	12	19	16	18	53	229	188	39	62	54	7	189	37	40	56	26	31	6	76	90	86	149	146	140	46	106	37	38	13	90	45	38	18	68
cg13591408	295	21	16	552	11	87	60	105	9	21	8	8	36	65	19	11	21	236	3	19	15	33	55	21	71	30	66	33	56	52	19	63	13	12	33	19	9	280	31	20	49	80	96	22	31	87	24	227	6
cg00186954	23	34	65	0	15	15	67	56	13	12	107	17	79	74	47	6	24	20	11	58	8	16	151	10	49	3	58	31	68	78	124	40	11	72	106	50	23	29	29	7	48	46	21	48	9	25	19	36	26
cg09599862	152	103	14	13	31	9	26	38	15	50	54	9	328	21	61	5	20	32	46	135	7	58	227	19	379	24	481	382	29	54	303	114	14	101	153	22	279	29	47	463	243	17	457	70	40	20	21	9	39
cg22609784	148	455	154	25	31	108	32	20	50	112	20	25	66	19	235	75	265	23	28	387	21	61	328	103	105	30	33	86	28	45	29	132	48	72	39	21	90	49	110	16	27	136	23	71	42	47	21	142	64
cg25813936	61	92	68	6	24	13	24	34	33	104	63	77	75	22	22	13	51	40	16	13	49	38	219	5	164	15	172	43	39	142	58	40	144	20	40	72	29	56	22	20	97	19	77	31	53	15	58	108	28
cg01695083	88	20	13	5	324	12	32	5	17	9	13	41	60	28	28	11	12	9	5	39	14	15	13	10	178	12	61	94	29	32	231	37	5	36	136	15	47	43	30	281	175	99	45	115	19	35	21	10	9
cg02693607	116	18	15	4	69	7	19	13	32	14	17	37	45	16	9	5	17	45	9	12	108	39	436	3	366	8	311	341	162	52	50	28	16	413	109	11	40	78	74	104	39	43	88	12	18	359	17	9	5
cg04785902	33	150	27	6	51	59	54	13	52	20	18	23	188	118	36	12	23	43	10	50	11	30	86	14	203	7	39	41	74	182	84	92	8	29	90	27	102	125	46	17	66	91	24	59	11	24	91	7	8
cg05523017	50	37	16	8	122	37	78	18	31	17	11	32	80	283	18	14	11	46	32	40	13	35	52	16	70	8	50	72	78	48	41	331	9	21	27	21	86	70	18	25	212	41	35	17	24	48	24	30	3
cg04573398	22	66	49	16	124	4	48	29	46	51	29	16	84	284	262	8	15	15	5	33	30	138	334	23	72	36	53	26	17	83	121	169	16	23	365	93	20	70	126	75	41	28	49	34	12	88	22	6	152
cg02696327	47	90	117	4	13	33	18	32	176	24	70	664	42	29	92	11	31	63	35	125	20	21	204	345	74	9	67	33	524	55	34	129	19	33	40	145	26	36	52	73	112	94	24	52	10	15	46	41	23
cg18344063	81	97	21	5	16	14	73	45	240	42	26	22	89	42	79	37	12	26	8	33	97	51	223	12	65	8	53	34	38	107	47	46	177	35	25	16	22	21	65	13	160	157	19	100	25	11	22	137	28
cg06703222	114	52	113	43	20	17	59	38	93	58	90	117	55	68	59	41	13	43	6	70	13	44	234	19	72	12	55	133	92	113	59	44	12	33	196	21	76	25	118	15	52	98	24	92	22	18	38	57	18
cg10767554	110	32	41	6	58	14	15	43	50	30	18	102	25	24	41	10	73	74	15	210	42	43	460	19	69	13	45	93	26	86	28	31	19	50	117	38	85	110	59	23	25	137	24	94	18	78	65	18	13
cg08896939	140	238	79	16	19	29	41	46	16	95	40	25	57	52	155	83	25	64	11	156	14	43	284	18	43	8	15	58	126	70	44	169	185	17	22	61	31	15	28	8	28	46	22	110	21	10	27	7	30
cg21245132	48	141	14	3	15	20	43	19	29	46	19	26	48	32	50	18	81	46	18	21	14	68	46	11	31	13	49	97	38	118	25	149	46	125	32	104	25	40	87	32	30	53	18	63	13	54	92	108	7
cg25195210	131	36	26	7	28	10	32	3	52	19	37	9	199	49	53	10	287	29	8	67	6	142	123	11	143	6	132	22	41	94	157	192	123	116	33	42	29	116	63	133	42	307	53	13	15	138	59	4	8
cg21228424	32	116	11	6	13	8	38	20	29	308	24	35	39	30	24	18	26	55	9	33	10	43	67	56	192	12	48	67	158	124	204	231	5	34	54	63	269	214	48	8	18	97	130	22	27	8	18	8	32
cg16203262	63	50	19	7	33	15	86	17	308	136	20	35	79	123	124	60	20	16	23	33	8	51	92	16	64	10	35	85	100	146	40	291	288	39	40	15	69	44	31	22	196	31	19	53	15	31	111	15	8
cg21505571	99	106	14	11	54	29	46	24	14	27	36	27	41	128	30	16	13	25	51	52	7	51	420	16	104	16	105	129	56	56	88	20	50	90	55	13	80	115	70	16	14	59	27	27	24	28	37	39	18
cg17972100	136	52	49	19	74	42	88	31	42	33	44	151	58	103	145	48	54	14	51	33	21	91	620	19	141	14	100	59	29	82	150	137	10	37	68	61	119	67	41	40	176	44	93	60	39	49	11	24	28
cg04935109	19	31	43	10	39	15	15	18	55	33	57	32	98	50	130	14	23	33	18	86	13	32	89	21	79	15	31	22	66	109	72	78	38	36	33	64	39	47	27	20	264	25	6	46	19	33	26	39	20
cg22519160	170	26	8	14	44	42	64	29	63	36	54	33	176	25	26	37	21	29	56	16	36	92	361	50	177	21	173	149	60	98	77	39	28	66	16	20	22	60	72	45	65	83	105	25	23	88	28	39	25
cg25451660	101	165	146	27	18	40	77	64	90	80	114	18	106	106	73	65	17	21	57	42	55	99	296	29	88	37	97	107	93	329	151	71	117	148	58	64	49	169	87	46	67	52	52	116	84	70	22	28	48
cg03317045	360	381	5	33	21	8	13	38	63	365	34	8	730	22	384	3	6	12	14	12	26	41	66	14	106	6	454	447	26	48	44	36	28	67	324	25	73	48	12	24	10	13	533	21	7	43	24	17	6
cg18774642	107	142	11	9	8	11	70	20	21	22	5	22	87	21	82	17	10	15	23	112	12	30	165	11	132	11	19	26	25	42	49	61	16	26	38	14	34	37	102	12	88	18	16	138	29	10	22	11	13
cg25476565	23	287	59	1	9	64	10	5	7	8	7	27	187	54	9	11	61	17	47	100	2	411	166	33	50	17	18	18	78	67	23	213	163	17	25	696	22	34	270	256	38	83	74	13	15	224	21	47	76
cg07301044	106	24	57	8	49	9	24	197	46	32	46	28	36	75	34	10	28	16	15	26	6	32	209	11	101	13	103	44	63	55	117	50	58	53	44	58	84	32	96	67	34	17	32	79	110	50	27	6	19
cg09574009	35	20	12	27	18	8	25	5	40	262	22	39	39	56	20	180	10	178	6	25	6	15	127	11	71	6	24	91	35	234	74	226	109	43	53	10	66	219	25	7	40	50	162	47	11	14	22	32	15
cg01307684	73	109	68	24	18	9	40	36	97	37	58	18	183	84	68	20	10	26	10	33	6	136	109	40	52	12	144	74	106	68	78	88	27	90	76	21	108	124	83	21	72	75	26	53	48	36	22	37	26
cg08659204	243	48	75	35	35	15	16	307	326	71	33	77	47	91	46	26	7	14	61	46	139	21	135	40	367	26	36	30	86	75	53	115	50	125	44	35	39	72	21	7	50	68	15	54	7	18	50	49	14
cg03544781	53	54	55	14	110	11	42	38	36	54	62	94	94	33	99	17	34	23	23	82	7	71	85	25	47	16	121	150	66	70	40	58	12	80	86	97	29	48	31	75	90	90	142	53	18	59	21	26	11
cg03293884	40	143	11	20	28	27	15	36	147	72	110	7	203	48	19	8	16	10	11	72	12	24	360	17	76	25	23	90	30	111	56	54	11	121	27	80	17	172	26	64	22	212	44	100	28	64	39	24	53
cg27542767	89	29	142	8	22	24	33	73	12	62	113	29	54	598	18	14	20	29	10	554	8	21	232	24	109	37	224	78	199	115	84	26	70	60	32	12	28	36	210	13	22	100	17	158	11	15	20	47	130
cg25538415	39	99	19	30	48	40	69	67	35	49	111	169	180	29	71	10	119	171	36	11	13	219	22	47	61	22	23	26	86	64	29	27	12	64	77	11	61	20	86	8	88	26	27	50	6	12	42	7	62
cg09871265	53	226	12	5	37	10	85	17	50	29	11	54	194	90	16	33	28	38	15	47	10	15	106	15	34	5	90	72	68	238	48	172	8	16	47	25	41	42	33	39	36	35	64	107	17	48	78	22	92
cg25192855	124	54	58	30	194	163	29	21	65	24	132	30	62	139	47	14	14	156	13	89	25	24	258	18	114	6	34	102	442	299	64	90	6	27	123	20	29	21	62	8	31	86	23	48	30	8	27	10	37
cg26060971	89	59	20	7	13	10	108	8	34	19	5	166	26	19	24	6	21	218	11	17	10	55	88	5	51	2	47	120	48	142	45	135	5	55	64	78	20	19	55	62	60	14	75	150	6	64	189	34	4
cg27137430	59	119	76	24	12	9	37	57	66	32	69	12	53	34	143	11	19	88	9	26	10	112	180	31	80	13	190	128	43	65	43	52	19	52	51	13	84	36	108	15	22	15	50	380	34	25	17	9	51
cg00242786	82	167	25	13	34	33	37	27	39	26	25	68	196	38	32	24	16	52	38	29	17	65	58	23	38	18	131	95	63	79	192	108	28	85	147	16	103	108	50	52	125	88	86	22	42	57	31	26	14
cg03143849	44	34	82	20	8	22	37	158	164	182	80	19	51	73	64	52	25	32	41	35	13	23	331	49	51	15	95	67	34	70	45	46	30	36	41	181	39	26	215	12	46	20	11	23	41	14	23	10	85
cg09987620	46	74	216	9	25	2	75	18	36	221	171	57	102	47	214	22	31	68	21	38	13	88	354	26	68	16	100	94	38	117	28	108	25	76	71	45	90	65	115	58	103	45	23	174	42	77	57	9	16
cg00428457	33	114	30	23	76	63	85	38	100	10	36	17	65	124	23	389	15	43	65	99	22	33	379	33	175	30	150	171	108	273	195	170	38	94	38	45	99	90	117	122	52	37	133	16	48	142	112	30	23
cg03448169	84	40	73	9	93	8	34	36	100	68	86	21	107	42	225	13	16	47	6	68	6	26	124	7	178	5	141	80	107	86	109	108	10	31	43	104	32	162	63	22	16	31	42	49	13	30	65	6	59
cg26823762	253	64	138	17	27	7	14	57	74	68	74	21	98	42	115	19	13	26	13	60	5	112	158	15	268	14	24	128	78	95	41	240	16	26	118	32	19	25	58	7	16	34	18	222	23	11	19	17	88
cg00522883	67	168	31	9	28	8	30	20	77	30	8	17	21	54	29	9	122	20	13	22	5	67	56	9	44	14	156	38	98	92	51	50	22	125	42	26	26	13	30	10	127	118	126	75	5	7	29	9	22
cg08539965	161	98	69	17	28	20	25	5	244	28	9	108	84	20	27	3	11	20	19	39	3	77	83	9	133	5	156	38	28	213	128	42	14	47	45	27	148	137	70	52	29	15	81	38	6	69	14	11	25
cg19382136	42	32	90	47	11	28	33	83	24	169	18	69	26	40	72	8	220	39	7	23	25	38	161	51	100	18	37	51	94	84	28	33	35	17	54	83	68	33	24	48	32	12	37	31	35	26	63	20	116
cg13286116	206	79	27	7	233	15	65	7	127	68	40	53	198	184	496	15	15	50	22	43	7	33	508	15	102	7	515	279	168	253	18	283	4	16	36	17	19	22	65	10	35	31	24	213	17	20	25	55	14
cg09804503	371	126	25	13	15	61	12	37	44	28	34	26	55	57	50	30	14	106	50	78	13	86	82	38	378	26	199	82	365	123	24	46	30	141	52	66	126	76	34	90	52	292	189	221	59	41	15	28	19
cg12324144	96	36	15	7	13	10	38	217	18	56	4	18	30	654	22	15	33	10	7	14	126	19	13	17	39	2	138	88	33	589	28	42	22	20	236	23	163	22	13	41	12	16	229	99	38	17	187	6	17
cg01730064	12	86	135	23	45	16	40	9	35	110	34	31	48	132	95	167	32	53	37	64	19	26	152	20	265	52	23	49	95	101	39	19	3	12	68	180	76	67	39	12	38	69	25	29	41	19	124	8	59
cg18900812	21	32	17	80	21	56	26	32	78	75	24	7	44	54	161	89	10	63	12	45	9	45	32	12	67	29	55	23	98	111	16	108	40	9	24	16	18	37	67	42	22	62	52	29	17	42	51	11	14
cg09626636	106	656	187	30	9	223	6	235	15	1	41	35	72	21	31	113	16	276	9	136	45	151	106	218	122	100	110	51	32	49	194	37	212	39	226	142	62	31	19	13	66	25	16	37	10	11	10	18	193
cg02381279	103	50	256	63	19	27	31	110	18	99	165	14	379	66	158	114	19	20	37	103	18	58	63	52	120	57	37	111	38	60	112	49	24	34	39	25	58	23	289	131	524	52	118	545	121	46	12	63	120
cg13342634	47	35	103	11	37	10	54	24	48	71	17	42	58	32	46	42	17	16	12	47	24	72	316	9	158	16	48	44	55	65	60	51	14	33	123	94	38	58	92	33	35	145	108	148	9	51	17	15	40
cg13731800	74	75	13	25	23	64	54	9	33	45	54	46	55	40	40	6	37	17	59	23	17	64	99	16	172	16	30	76	112	137	47	26	50	74	30	56	159	152	72	104	28	108	43	89	20	77	99	22	37
cg01261206	18	269	7	4	38	4	24	7	8	15	106	54	22	28	677	10	11	42	8	39	8	30	22	7	49	8	16	19	16	48	73	35	601	30	26	30	32	24	41	26	332	26	18	28	14	27	435	59	3
cg16394018	87	294	42	9	12	8	30	66	69	53	51	19	25	38	83	26	8	32	29	23	20	39	219	35	217	14	24	54	49	65	42	55	4	26	20	48	18	38	27	18	25	51	42	147	20	16	40	7	50
cg03773809	51	36	22	3	24	4	24	302	20	5	76	14	145	57	50	62	31	32	19	12	18	27	560	31	256	17	55	34	134	109	335	51	9	15	35	10	18	183	29	8	25	36	28	390	25	20	22	29	63
cg15633390	117	63	12	200	34	12	25	10	28	13	9	209	39	94	165	14	13	51	184	84	4	130	46	39	167	326	175	51	44	189	82	68	11	18	63	8	55	18	64	6	32	15	24	47	20	14	175	38	122
cg25450819	28	141	56	23	29	10	15	44	68	14	23	33	27	169	23	27	49	52	50	16	9	41	361	22	116	41	94	158	58	129	100	73	4	20	83	144	30	418	66	30	505	42	61	15	33	14	17	18	26
cg26224018	53	60	38	42	31	7	44	38	58	38	174	54	148	118	171	6	9	14	21	316	172	285	31	10	134	81	67	41	207	112	126	344	43	35	159	12	216	31	15	60	103	340	175	179	90	12	11	10	41
cg24601055	76	79	6	3	18	123	50	24	31	105	89	10	49	80	83	3	18	17	52	241	1	105	220	113	47	1	100	154	25	48	190	81	51	17	186	34	26	82	232	49	105	68	56	70	12	25	20	3	12
cg03850256	173	30	6	6	48	201	44	54	72	162	7	27	28	21	12	56	10	24	7	388	34	44	494	80	30	37	48	43	50	54	41	28	65	60	116	14	73	66	15	33	53	223	39	66	5	15	28	17	94
cg08198075	25	159	34	3	24	326	90	9	53	24	12	13	36	35	17	230	31	19	20	20	2	130	259	222	329	8	139	432	59	68	239	76	59	479	54	77	495	545	27	59	54	102	356	22	5	271	13	19	11
cg14317384	65	18	79	62	46	11	19	4	57	26	74	40	32	27	356	6	7	28	40	68	3	30	57	10	55	6	16	41	63	197	32	64	18	33	78	17	81	39	34	16	43	12	15	32	20	23	14	8	7
cg10312476	52	32	61	19	33	153	55	192	10	276	15	14	347	60	31	229	393	22	171	64	11	235	11	202	62	186	180	58	90	198	372	42	183	174	297	12	128	60	83	16	77	86	247	66	16	18	67	37	10
cg16489975	264	59	22	12	21	25	38	26	59	30	31	41	70	31	313	29	30	35	24	20	15	155	175	20	261	17	64	171	102	73	45	40	18	37	70	30	50	63	114	53	107	112	22	100	32	54	98	13	16
cg11342198	61	274	53	29	71	9	64	30	45	41	133	274	39	53	22	34	40	121	9	35	12	66	198	31	31	14	67	38	77	97	68	84	102	22	72	35	50	34	60	11	50	128	64	165	37	40	67	6	30
cg24780501	34	26	13	4	148	66	26	225	62	15	8	69	34	27	13	255	22	77	15	51	14	24	75	7	147	136	33	148	32	100	84	174	8	32	226	13	25	47	44	41	322	18	15	59	7	105	19	3	408
cg24530489	114	185	12	30	13	16	46	32	12	57	39	44	73	26	105	18	37	52	16	39	18	28	95	147	238	11	25	120	134	60	144	45	9	85	34	49	22	102	63	41	10	46	38	17	49	27	40	7	4
cg23298862	24	144	49	10	33	29	13	46	151	50	53	19	145	8	60	31	25	185	29	30	13	16	241	36	24	20	61	105	187	55	13	25	20	20	19	215	131	148	35	9	101	20	113	79	42	17	90	36	21
cg16999254	50	40	30	14	20	15	17	30	46	20	29	19	49	56	45	4	9	27	10	35	8	52	226	13	55	6	43	73	113	101	30	51	15	30	40	33	31	34	141	34	20	139	49	137	14	60	25	14	27
cg03995968	60	61	45	23	22	33	49	57	43	68	14	37	350	118	37	56	26	64	34	133	27	71	106	43	52	30	42	112	52	102	58	66	43	34	89	52	52	143	214	48	105	79	52	91	48	109	23	55	10
cg15986668	363	51	71	5	9	3	76	30	13	35	10	11	68	55	50	3	20	12	8	28	12	17	33	7	39	4	21	181	44	134	25	57	26	12	31	27	12	156	16	63	38	62	188	18	11	30	35	48	443
cg14055970	26	105	41	16	26	58	45	32	46	33	19	16	118	36	17	22	13	8	40	35	22	34	33	35	26	23	181	100	262	111	29	65	35	110	20	27	130	136	23	67	335	16	28	41	53	23	317	27	22
cg18571412	55	28	141	2	14	10	24	19	8	22	14	26	71	34	18	37	4	26	11	41	3	55	66	5	53	9	20	25	41	91	45	55	12	19	45	23	23	29	113	10	29	129	38	15	29	37	12	4	47
cg09571972	72	23	304	9	21	43	53	263	49	13	111	15	188	63	39	167	38	116	26	45	5	217	142	6	43	27	291	105	87	142	193	60	15	190	83	65	156	143	66	24	184	39	22	88	48	35	121	11	23
cg00106345	43	81	14	1	66	46	107	12	20	62	13	100	73	80	64	5	78	81	21	35	29	16	145	8	24	10	22	19	30	99	18	41	13	15	137	20	35	39	164	63	116	15	48	22	22	60	26	34	34
cg10768108	18	30	36	6	47	38	107	7	23	91	26	21	211	45	42	5	17	46	12	49	11	49	353	12	69	7	128	56	177	72	80	56	48	94	147	27	59	123	67	121	159	53	28	54	11	112	18	10	7
cg00929860	28	107	15	5	178	25	44	14	20	161	16	18	61	30	28	16	19	378	19	14	11	63	42	23	112	10	43	26	89	384	88	35	30	16	56	14	32	40	30	51	120	43	180	136	145	165	8	18	4
cg22108292	93	44	15	11	14	5	12	32	15	30	15	14	83	52	70	19	14	18	15	56	8	17	57	13	43	10	76	82	53	78	94	57	51	26	103	37	29	38	62	51	67	38	16	46	14	35	21	9	9
cg22740796	392	90	9	38	22	193	335	158	121	91	24	18	81	35	30	67	10	22	324	170	15	24	28	78	30	388	56	41	85	136	58	70	86	180	195	62	108	165	390	20	62	55	28	383	91	12	28	54	7
cg10853543	66	69	31	6	11	11	211	17	34	21	33	97	129	69	110	36	44	49	6	75	12	15	429	9	69	21	28	107	56	90	42	68	8	61	35	32	179	25	98	12	24	100	50	126	18	27	84	13	12
cg13401893	173	36	64	16	13	110	217	39	56	29	37	9	41	33	40	12	91	10	20	127	14	31	239	17	48	26	102	48	130	201	31	23	15	38	36	27	33	31	19	26	10	322	31	18	59	28	17	11	33
cg18139806	159	64	37	11	46	26	97	35	43	39	35	14	48	75	34	27	16	10	40	39	15	110	347	11	61	10	52	47	55	326	46	44	25	55	47	42	83	48	35	80	393	27	38	38	53	93	19	43	10
cg13373343	93	72	55	7	21	62	16	7	21	16	34	33	167	49	34	5	33	12	104	56	7	114	67	13	44	7	50	130	39	101	67	140	34	69	145	14	79	56	74	28	61	28	56	34	14	44	12	13	30
cg25157999	97	114	13	11	55	6	111	33	14	41	37	22	70	182	282	45	19	42	17	37	22	133	339	18	73	21	83	118	129	249	46	72	12	31	28	28	47	43	119	28	87	74	56	66	27	102	29	10	12
cg08602346	172	22	117	2	13	5	34	113	6	2	75	15	46	28	171	8	48	20	7	24	1	109	274	3	36	2	29	36	24	190	17	55	66	17	18	9	13	25	49	34	11	12	99	153	7	18	32	49	23
cg16498913	187	39	7	13	26	13	291	13	10	35	93	20	139	50	26	7	9	33	15	44	9	118	509	13	171	20	64	94	52	105	103	129	135	41	21	23	232	41	82	10	31	120	31	167	23	17	11	25	47
cg14994183	64	123	22	6	36	7	59	62	14	165	49	99	25	47	71	6	16	49	7	22	11	24	64	13	46	4	50	53	44	48	14	65	25	15	36	29	24	25	16	14	41	66	17	58	10	15	54	9	35
cg03214478	37	73	16	5	17	18	57	15	38	19	11	212	210	219	31	16	17	81	21	38	9	52	175	13	223	10	66	55	176	225	31	150	20	42	47	18	56	58	53	34	301	52	40	106	19	45	132	14	7
cg10380328	44	243	38	267	21	22	20	8	15	54	43	15	42	77	22	27	38	93	66	18	3	32	133	5	142	193	29	29	114	115	58	55	15	80	217	96	40	23	215	10	52	13	41	139	10	16	20	11	21
cg10953002	110	37	19	8	65	29	49	23	44	25	26	58	28	98	25	24	14	9	23	106	9	16	66	4	33	11	46	94	170	39	46	105	20	32	56	42	14	70	25	32	76	15	14	53	6	61	32	30	12
cg12486493	182	41	101	40	40	13	33	80	44	78	42	170	24	276	125	34	26	38	52	142	16	21	129	51	27	18	42	46	201	180	27	33	25	74	68	47	39	61	54	254	36	394	315	128	37	284	21	35	25
cg23864180	11	34	20	2	35	81	27	13	45	183	11	48	203	53	114	16	36	81	3	48	10	18	75	10	19	9	20	35	259	116	128	28	25	20	35	8	54	48	166	16	55	55	12	30	134	10	92	111	14
cg09439204	67	17	19	36	24	83	40	50	84	74	90	261	22	22	99	52	7	16	43	9	18	204	419	61	105	4	37	106	70	40	24	97	10	34	165	39	238	52	123	61	22	47	22	23	70	33	26	65	36
cg10034176	68	80	55	3	55	6	88	20	81	42	32	39	69	39	33	12	34	67	8	36	6	18	102	6	43	12	44	53	56	74	74	78	7	24	44	23	22	70	49	11	137	91	38	97	16	10	47	7	35
cg02227188	174	49	176	28	35	28	12	89	10	62	64	6	170	15	87	5	8	11	41	55	5	26	42	53	37	15	31	271	37	194	106	336	16	18	28	72	55	99	15	8	36	17	43	14	62	37	11	6	475
cg21219903	94	144	9	9	51	8	15	5	218	26	306	20	24	19	19	5	30	49	7	55	137	23	83	4	68	2	25	127	86	121	21	34	4	44	52	18	24	10	12	100	34	80	15	23	26	20	20	5	10
cg00163018	23	60	19	7	45	15	19	11	21	22	14	178	146	196	45	16	65	164	6	58	5	200	28	8	177	9	30	49	102	87	50	127	277	22	54	20	17	159	43	36	46	43	194	37	16	29	25	12	2
cg09336899	207	155	92	14	31	20	13	51	32	39	27	13	64	31	39	6	20	221	36	183	38	37	117	85	91	9	161	169	43	140	34	48	144	35	234	18	165	19	88	23	55	174	95	67	18	38	16	69	26
cg03249011	119	18	7	26	16	136	9	11	19	24	6	13	30	73	22	8	9	15	30	187	13	76	57	159	23	10	61	23	96	202	17	149	127	77	32	16	111	20	74	40	61	116	52	43	21	51	13	20	5
cg27518976	49	21	67	5	68	11	11	21	57	15	52	25	87	62	343	4	16	69	8	61	3	22	13	6	93	8	82	79	82	161	349	49	5	45	19	13	172	152	31	8	17	188	22	52	54	15	17	5	21
cg18180276	157	63	83	1	10	26	20	13	48	28	19	34	80	47	20	10	4	60	29	25	4	65	23	24	80	2	68	147	41	201	31	205	35	34	36	37	35	36	17	37	37	250	48	260	47	52	16	17	17
cg08710597	51	53	22	116	13	19	111	27	22	61	13	42	32	22	215	10	22	37	215	12	4	68	496	21	104	5	59	34	34	98	261	153	64	63	161	69	53	49	29	82	35	22	22	25	9	183	50	8	12
cg09862193	60	55	168	20	12	152	61	41	48	16	100	16	147	99	61	51	11	9	18	202	9	166	184	17	82	25	48	44	302	112	22	57	7	28	20	45	19	38	20	9	35	286	18	27	21	13	25	5	62
cg23503075	34	28	7	7	12	16	102	632	385	10	5	26	478	55	94	173	24	40	17	100	9	22	45	7	75	8	33	54	26	450	29	49	104	12	23	17	22	26	25	21	182	59	24	33	53	36	22	636	4
cg04707519	52	288	122	8	32	13	26	39	42	85	39	26	158	188	71	36	13	49	38	229	16	47	317	20	157	12	75	41	81	146	38	65	20	36	45	131	57	91	94	13	26	281	23	38	30	14	20	26	25
cg20426042	58	47	84	21	141	20	53	39	48	47	79	20	62	124	71	46	27	67	23	162	34	69	188	23	51	32	55	39	144	131	89	63	12	38	157	42	91	72	48	24	137	41	59	132	32	40	37	54	26
cg11738485	29	430	10	7	14	18	14	6	9	14	7	10	40	24	449	7	25	8	12	18	8	31	8	3	40	269	22	22	32	54	23	26	10	21	150	174	18	408	18	19	292	14	24	12	11	20	5	6	5
cg05219493	40	26	36	20	18	46	17	41	69	49	11	33	114	60	134	42	15	13	73	45	9	18	263	32	48	30	67	41	107	160	14	16	10	48	23	83	26	37	60	26	31	9	97	95	14	21	6	14	38
cg00474889	20	48	71	11	19	12	30	45	11	11	308	34	210	62	95	315	6	193	36	38	12	133	236	7	33	17	17	27	30	129	68	45	125	51	167	13	53	187	16	170	418	82	118	138	43	156	120	30	19
cg22513691	106	47	45	16	12	37	15	49	179	535	37	29	108	28	158	32	15	24	17	33	12	144	170	28	80	14	141	128	370	222	230	114	59	127	167	43	61	102	34	102	12	41	93	49	141	79	138	22	617
cg23916104	100	37	39	6	143	6	33	7	124	402	15	14	32	7	66	38	23	15	133	32	0	32	18	132	102	56	15	124	33	42	109	28	51	87	26	15	138	26	69	14	175	32	152	27	117	13	12	7	57
cg07796016	164	27	96	12	12	39	205	25	74	24	77	14	48	27	18	159	33	12	31	61	10	186	46	12	108	38	35	176	52	60	18	26	22	41	35	112	97	73	13	27	18	119	81	58	51	37	158	11	24
cg05384697	26	91	21	18	21	54	32	13	12	94	7	386	491	180	248	52	29	6	7	185	3	17	28	54	40	11	774	47	47	519	92	81	43	122	54	86	111	377	136	16	71	102	22	37	45	11	24	8	10
cg10365984	101	337	63	35	47	37	34	34	22	48	73	13	207	34	181	7	33	122	62	219	11	275	135	44	36	10	30	278	33	290	354	284	19	20	65	10	40	41	48	5	140	323	43	339	24	30	26	60	18
cg12561776	57	167	35	10	108	20	23	14	47	20	27	99	81	127	41	21	21	98	14	54	12	87	93	24	49	9	77	149	50	59	51	44	25	44	108	15	92	37	117	51	236	147	21	106	21	32	28	23	10
cg02346790	158	54	35	1	17	4	27	5	37	10	42	104	288	37	26	5	14	294	9	13	2	438	63	3	38	5	559	507	25	133	611	44	35	39	41	28	22	482	43	17	58	100	516	76	11	19	3	6	2
cg19773937	247	153	19	4	32	42	14	255	18	35	19	18	46	258	74	6	14	54	16	218	8	187	17	4	63	11	25	146	284	292	31	65	6	104	82	121	35	109	100	18	25	24	55	119	18	15	23	4	10
cg12645852	192	163	31	12	21	30	19	33	67	56	20	48	69	63	127	29	13	42	45	32	18	57	98	27	47	12	59	119	89	207	111	28	32	46	24	43	33	43	21	53	149	135	41	74	151	55	25	17	7
cg04050463	54	25	125	37	14	25	76	47	8	99	16	31	44	43	37	10	12	9	22	28	10	27	35	31	42	20	254	122	47	57	87	62	52	163	33	240	31	18	31	11	31	38	56	336	30	31	16	6	16
cg15053253	104	90	4	17	12	22	25	9	41	431	44	41	258	48	27	14	29	31	31	27	20	23	116	47	67	25	50	57	241	280	38	320	19	243	39	29	85	82	157	125	59	23	178	220	14	157	23	37	4
cg14883993	49	37	21	6	20	17	16	51	45	55	23	69	289	38	83	15	18	112	46	40	10	60	64	33	62	25	70	70	76	300	33	42	12	109	39	80	34	29	35	10	15	38	19	36	33	12	125	11	88
cg18009021	53	47	32	6	48	94	64	12	21	30	26	22	36	42	47	8	23	76	79	55	5	97	96	9	159	10	39	38	56	59	51	47	6	35	32	23	31	315	73	19	157	301	455	92	24	389	40	5	15
cg04246305	84	59	17	5	11	4	32	25	19	65	24	78	266	42	283	36	33	91	15	41	23	19	73	7	48	19	130	133	63	300	43	53	7	39	21	10	30	21	56	17	129	38	15	89	19	34	26	69	20
cg26618441	31	39	91	1	13	10	28	5	45	408	29	8	17	43	75	53	16	13	15	49	8	59	665	33	38	43	27	52	127	56	667	281	13	34	66	12	64	28	66	42	39	15	23	34	15	27	15	15	46
cg19403029	32	66	88	6	89	9	37	6	29	44	22	224	31	35	21	7	11	10	15	32	7	113	142	7	94	11	25	117	37	85	26	58	17	24	56	27	27	59	54	67	144	30	94	114	22	74	16	7	18
cg26794885	45	210	21	12	47	42	38	41	75	64	580	98	35	66	5	20	51	47	77	20	33	22	242	28	31	23	39	110	42	157	111	40	2	39	96	13	115	28	353	81	131	30	23	40	9	115	283	15	15
cg25586410	294	123	34	18	21	61	21	52	15	26	21	18	72	549	310	14	16	29	10	45	20	44	124	6	15	26	19	94	59	109	74	23	40	35	44	71	31	229	56	6	17	195	11	48	27	10	32	10	18
cg05142677	58	43	82	12	13	7	31	31	69	13	21	9	184	438	144	4	9	23	4	121	14	403	57	5	451	7	36	19	120	599	198	24	1	13	41	404	205	20	305	47	18	14	100	85	9	34	17	8	16
cg10549986	44	30	7	25	18	5	44	31	61	34	48	29	44	36	20	29	21	155	14	34	8	110	117	6	31	12	26	28	332	252	46	22	10	23	56	21	19	51	71	11	25	32	22	18	6	12	588	21	19
cg20906524	67	33	33	3	8	29	126	354	56	34	51	14	88	32	51	104	43	16	11	79	260	120	130	6	43	7	22	82	32	140	123	79	82	15	61	53	24	31	39	21	109	40	22	24	14	49	108	188	20
cg04194674	102	66	19	20	23	24	19	28	20	55	98	10	37	22	49	7	10	15	13	79	4	37	301	11	54	3	27	41	45	70	92	708	7	26	25	86	87	49	59	11	13	43	20	186	13	13	20	4	14
cg17979719	154	92	15	11	16	59	64	60	107	79	15	24	65	173	96	50	19	34	72	34	16	48	153	13	72	20	45	159	57	219	34	131	20	47	107	10	47	60	59	16	37	71	18	50	69	18	24	51	53
cg08626382	123	181	9	10	8	25	20	21	35	25	18	43	175	119	37	25	15	32	20	119	12	50	328	22	91	10	95	125	207	100	57	191	25	28	39	47	51	70	123	30	91	86	72	87	12	50	28	28	16
cg22115076	63	33	121	14	38	26	61	58	35	66	51	20	38	62	46	9	9	18	42	29	53	65	266	10	54	14	62	198	29	52	98	31	16	54	87	43	127	54	78	25	17	49	58	28	34	42	19	8	89
cg05687834	131	24	51	13	91	6	114	9	24	52	42	50	187	72	78	13	30	58	11	54	4	52	268	11	146	17	28	51	102	65	31	54	11	16	150	46	19	57	155	14	36	98	39	115	23	13	29	5	32
cg11246233	84	100	18	7	82	13	76	10	10	315	7	50	28	36	71	90	15	81	8	62	12	20	59	7	36	11	43	77	73	104	25	76	16	55	31	17	41	37	41	57	112	13	17	55	14	78	21	5	2
cg05900234	88	137	41	7	16	23	23	26	22	16	22	23	236	53	44	46	15	77	42	54	9	36	96	14	541	28	97	43	64	516	483	75	61	64	168	52	107	82	39	16	49	89	15	220	60	34	19	20	30
cg08657654	35	211	25	9	55	25	50	9	11	74	8	21	38	29	214	6	152	66	13	28	62	154	140	13	30	9	34	192	39	191	29	96	15	31	94	49	31	36	34	101	42	24	63	21	33	128	22	75	7
cg04308089	41	20	154	6	19	38	30	81	40	9	118	27	19	66	208	161	17	39	59	29	32	83	437	33	82	28	30	176	68	63	38	47	6	16	26	23	27	53	65	18	29	9	107	16	62	23	61	6	115
cg20466180	78	451	22	143	9	220	87	28	8	27	12	9	43	22	35	6	9	20	51	45	11	267	115	75	75	124	30	151	43	51	129	92	39	302	49	23	306	46	24	18	168	21	66	529	10	27	42	332	57
cg10070788	68	136	56	33	66	25	85	18	14	89	11	13	55	61	62	105	43	12	29	57	9	30	158	12	60	51	37	38	49	53	34	28	43	19	33	17	44	24	53	21	203	24	33	23	11	30	22	22	17
cg08662620	141	39	39	4	27	34	18	56	126	62	80	28	200	34	67	38	13	11	19	334	12	46	81	19	73	12	169	79	301	185	552	215	70	90	195	85	406	39	25	33	22	33	52	20	635	35	22	39	40
cg13289202	39	350	30	5	39	243	26	16	16	24	39	26	80	31	23	48	20	22	9	39	9	15	115	15	46	318	287	17	255	152	36	131	47	18	51	11	15	20	320	27	48	34	33	280	15	53	324	8	22
cg19533294	165	66	23	28	242	23	12	46	26	68	20	34	141	75	34	16	12	16	14	99	26	28	81	20	71	25	30	109	59	133	36	66	18	23	67	21	16	78	113	16	551	12	27	96	23	18	40	47	37
cg14654171	121	171	106	6	49	31	30	12	16	81	230	19	130	23	199	13	15	24	126	30	10	16	137	7	103	4	202	112	99	263	117	40	5	32	61	204	45	81	89	15	44	26	33	61	10	19	33	6	12
cg00859888	65	176	18	10	21	26	105	18	31	22	28	15	92	36	39	19	20	100	40	108	12	53	52	22	70	11	103	68	64	86	54	92	29	81	75	35	94	108	183	33	239	42	98	155	37	60	24	25	6
cg24139898	83	46	16	30	180	16	65	49	26	43	50	32	71	89	27	239	25	13	16	98	4	66	103	12	209	11	69	29	117	166	87	27	187	150	99	64	48	47	62	38	55	21	23	99	13	60	238	9	32
cg02013841	354	181	21	6	74	396	26	9	17	23	25	13	36	32	314	8	54	24	15	16	5	10	46	6	209	5	135	29	42	206	57	50	35	392	38	156	27	187	157	11	89	28	19	20	9	12	9	10	7
cg26120787	42	230	390	12	28	10	17	16	50	42	5	18	320	39	13	15	14	21	24	243	19	89	136	4	31	4	36	33	55	338	39	221	7	20	33	85	31	24	41	13	36	96	16	50	42	25	20	9	7
cg18609044	24	155	44	22	39	37	29	231	30	20	15	43	258	31	277	51	21	12	66	43	36	145	395	88	21	35	46	39	40	147	29	85	6	38	122	17	82	182	20	13	24	504	21	55	9	15	18	22	107
cg23850174	80	40	54	5	11	64	9	50	7	32	60	105	123	24	73	29	67	16	9	23	150	53	154	30	37	22	22	126	27	114	21	37	9	11	129	13	20	85	159	9	37	59	23	108	6	20	82	50	37
cg12073779	351	21	138	7	15	7	14	7	11	73	68	22	24	21	55	17	23	28	113	29	23	85	47	31	113	4	103	38	33	232	354	38	10	188	101	13	138	27	20	8	22	12	45	206	10	10	25	4	89
cg00370106	59	19	119	39	9	10	24	41	84	149	160	19	57	24	14	72	94	16	23	30	31	26	390	41	53	19	30	64	41	72	40	29	5	24	31	101	14	24	36	19	414	205	23	71	25	13	36	6	55
cg13978777	35	60	18	9	49	226	13	194	180	108	23	13	425	41	62	368	25	52	9	58	18	38	157	73	31	15	74	35	53	85	152	40	267	22	25	83	344	34	414	5	55	36	18	59	23	15	24	27	5
cg07740306	50	153	17	155	42	98	23	37	32	21	83	13	91	40	104	9	68	39	8	107	12	156	115	11	45	7	21	74	136	91	35	110	17	60	43	112	26	91	99	17	76	21	20	137	28	9	101	7	16
cg05644223	164	64	19	59	61	7	52	103	101	224	34	38	25	51	77	72	20	31	5	156	7	10	133	141	25	17	101	66	15	28	248	85	135	21	21	66	12	120	67	34	56	78	15	12	17	40	24	13	132
cg10261191	71	219	26	23	18	30	54	24	79	9	48	17	124	52	78	8	24	27	10	33	11	21	166	25	40	11	24	103	32	72	49	112	11	24	22	46	19	25	164	11	61	58	20	57	99	28	23	17	26
cg24375409	146	22	47	8	373	9	25	30	19	20	22	20	49	48	13	7	13	54	10	51	12	50	170	8	53	3	28	363	42	158	37	455	9	25	370	17	36	25	23	18	150	40	59	152	15	35	28	13	19
cg17861863	49	43	77	14	27	24	60	19	51	122	13	14	105	102	33	72	36	72	46	99	15	10	43	9	24	10	29	49	56	77	37	41	12	298	30	55	207	66	18	37	12	141	45	536	44	12	127	22	12
cg20198242	139	44	68	6	18	13	95	4	34	46	8	23	23	55	60	9	63	59	21	84	4	40	352	81	35	16	77	55	57	169	43	153	46	58	123	23	142	181	31	128	30	26	30	80	21	184	51	4	177
cg26567163	47	162	55	54	20	7	22	22	257	105	58	40	253	41	17	94	219	43	16	43	21	22	225	11	70	28	132	66	90	109	38	163	12	39	34	55	53	121	41	13	14	43	15	106	13	9	38	13	58
cg09111484	126	61	50	19	24	34	64	32	290	43	41	14	148	39	26	27	18	11	33	32	21	27	151	34	106	17	56	49	147	223	59	97	22	47	54	29	57	118	40	34	198	75	22	69	40	21	27	37	28
cg19876092	30	65	13	20	9	9	14	6	98	108	46	43	204	173	40	2	332	42	10	11	9	48	179	29	47	43	62	150	107	144	179	67	29	45	58	127	12	102	27	11	36	246	36	71	25	11	19	10	79
cg05495546	74	149	11	18	37	16	77	35	155	101	54	44	43	32	179	47	18	328	13	77	30	50	67	32	84	14	34	52	31	396	191	61	22	29	66	23	169	25	28	22	102	54	26	103	18	48	36	31	53
cg17684207	91	65	8	5	10	169	40	9	17	14	19	17	180	51	33	6	44	28	12	75	4	51	97	7	77	195	119	180	42	80	104	41	146	140	31	44	104	135	147	111	52	33	78	40	104	78	38	9	20
cg08802841	121	31	27	11	60	12	74	28	39	20	26	45	64	50	19	24	22	70	8	85	9	133	122	12	105	10	92	65	67	105	59	47	15	32	76	44	25	51	54	18	154	119	62	47	11	22	48	14	4
cg06390484	39	72	44	18	13	4	67	61	133	132	61	48	24	31	11	67	7	12	12	38	4	30	267	13	46	2	16	116	32	121	19	27	130	14	32	19	208	119	46	9	52	101	20	78	45	15	74	28	1
cg06613263	68	41	22	9	26	13	22	30	17	52	65	23	103	82	37	12	15	572	9	41	5	211	132	28	42	272	33	79	43	67	39	224	12	20	601	15	14	12	138	17	38	31	20	142	9	24	22	4	25
cg05958922	66	91	59	20	37	56	61	12	49	482	12	28	42	87	36	54	10	39	267	60	8	38	54	153	116	12	31	189	51	96	60	38	70	308	39	56	79	72	60	17	65	16	124	19	65	23	47	80	8
cg17102648	39	85	55	1	116	8	18	6	35	16	107	22	80	147	71	6	33	20	6	19	12	45	36	7	32	3	29	37	64	62	25	89	7	15	74	100	73	15	105	56	81	62	16	72	14	63	23	59	7
cg19797049	56	103	36	44	70	10	12	431	42	6	455	50	29	63	75	5	11	35	124	15	317	93	73	8	140	20	123	42	107	178	140	39	25	257	550	10	88	40	115	32	27	7	31	31	18	17	98	8	23
cg24795274	58	81	117	27	171	54	27	34	51	120	123	29	43	34	42	20	24	14	36	14	29	126	115	30	37	45	78	38	261	161	33	225	24	26	191	103	18	15	25	7	27	33	67	90	89	16	25	45	83
cg01401824	219	202	72	32	54	29	33	56	79	65	65	18	82	46	121	49	51	40	78	38	17	118	143	31	59	32	277	153	59	65	49	84	47	192	53	28	114	57	49	19	76	38	39	91	95	29	51	35	35
cg01644731	46	121	55	18	6	7	27	2	34	50	147	38	365	119	43	5	26	53	5	34	16	45	17	20	39	4	25	18	104	91	24	141	4	17	186	35	23	17	522	407	53	8	102	45	7	340	13	49	34
cg07241909	42	113	35	21	29	18	53	59	17	45	29	12	35	16	58	13	17	25	8	12	8	27	270	16	51	17	30	30	29	151	30	66	34	19	107	29	57	59	27	43	77	54	33	67	7	23	93	31	6
cg24685664	134	35	70	38	39	37	27	47	21	16	73	21	67	19	22	75	17	50	78	20	26	20	34	54	86	21	39	60	49	51	40	38	22	21	36	83	91	18	151	59	60	16	56	57	95	32	34	66	36
cg18870258	65	277	16	5	161	11	38	14	29	10	12	37	32	36	31	8	28	20	19	34	10	270	24	16	39	5	87	38	80	277	62	134	11	39	68	111	70	46	54	10	123	136	34	39	14	16	21	16	5
cg15749858	175	154	10	9	15	13	76	15	8	28	14	154	41	71	35	346	33	29	8	8	5	484	287	44	94	8	530	212	51	135	328	65	9	27	62	59	14	18	126	9	44	91	20	169	41	11	64	7	6
cg15790212	152	94	18	3	21	33	79	24	269	39	30	19	113	57	88	23	25	24	23	27	9	80	131	21	99	13	32	126	146	183	170	109	25	61	67	195	123	39	62	48	136	182	64	62	24	68	131	5	9
cg01124132	20	129	56	3	8	184	243	7	8	346	14	12	55	35	9	7	29	20	6	15	6	108	100	82	267	24	18	291	25	248	45	36	189	11	55	25	28	17	9	14	300	21	28	422	15	14	4	1	357
cg17221584	143	439	38	37	26	65	19	42	28	79	26	34	65	448	120	59	11	17	10	46	23	19	133	43	50	26	34	230	89	167	35	347	45	43	129	287	71	86	27	8	55	30	12	38	57	19	31	71	47
cg17900076	45	36	13	23	18	199	30	40	37	39	28	81	69	261	72	16	23	57	35	47	17	22	184	10	147	23	45	35	404	288	103	396	23	29	34	313	49	31	54	42	71	82	25	40	42	35	266	25	32
cg18882687	157	129	17	11	145	7	166	16	12	25	55	118	191	14	11	4	96	128	10	71	5	18	21	9	98	13	16	18	34	46	20	61	11	67	69	18	44	23	20	69	166	25	60	35	78	60	14	15	14
cg23514619	93	331	111	7	340	18	188	19	80	29	12	18	166	48	67	8	18	79	13	38	6	16	183	13	108	7	213	123	75	97	74	217	6	114	24	77	29	52	28	14	29	477	64	323	11	18	227	7	6
cg27408541	150	153	167	24	39	11	44	36	109	84	75	34	68	90	24	136	36	104	56	91	7	60	246	5	209	14	177	193	83	160	50	140	11	132	31	132	112	244	129	43	81	95	157	181	16	149	42	20	28
cg00447052	110	76	83	5	22	8	14	51	162	29	7	166	40	128	47	15	24	18	14	27	4	14	334	4	48	7	117	95	138	69	20	22	10	57	92	56	67	28	138	10	354	54	25	244	16	18	90	6	34
cg07585069	50	28	11	12	15	8	298	26	62	56	21	34	49	55	12	6	17	21	13	42	4	200	172	10	167	11	257	46	33	98	267	243	29	120	25	268	47	81	23	218	31	36	218	276	13	228	20	6	16
cg18918831	27	35	55	7	21	6	55	7	7	33	223	50	35	59	28	37	14	33	5	32	33	104	18	16	32	8	45	69	19	83	49	41	24	67	51	42	115	44	140	7	94	155	79	14	49	8	33	143	22
cg00366103	79	53	52	12	35	13	35	14	19	13	49	24	51	38	67	22	25	34	16	33	16	43	71	15	119	15	65	122	74	64	94	77	30	18	31	17	21	24	58	14	62	85	111	70	37	34	18	26	35
cg14508021	97	110	54	35	18	59	80	74	61	90	56	31	64	42	138	45	15	67	24	122	37	52	238	12	216	32	229	53	141	126	42	87	44	148	65	58	151	55	38	27	87	255	31	82	27	17	19	19	57
cg13945749	28	58	20	15	30	26	19	7	11	9	25	70	64	36	218	46	60	21	355	25	4	14	388	11	235	47	332	37	54	87	36	511	16	323	42	40	216	88	176	22	684	68	13	52	311	18	7	15	10
cg13375589	53	45	7	3	46	10	74	20	119	9	8	19	32	92	14	22	10	24	75	23	5	85	145	14	172	3	85	175	31	125	85	93	33	173	47	92	97	48	38	26	129	18	23	143	103	47	44	3	26
cg27610821	35	36	23	21	334	10	15	19	26	58	10	20	50	160	24	21	5	15	19	17	13	164	56	24	24	10	192	38	51	156	57	52	4	241	139	23	62	54	45	124	163	26	51	23	93	14	22	8	45
cg22046408	82	25	74	7	16	17	12	38	58	58	61	12	42	29	56	32	12	13	14	36	6	170	154	19	66	4	53	60	58	67	38	46	32	77	235	57	54	52	193	32	5	25	648	77	36	25	25	6	25
cg17481912	58	25	10	22	105	14	74	14	135	95	112	219	36	22	72	30	7	10	12	181	91	38	45	142	35	73	130	121	36	226	49	41	12	14	22	14	16	26	58	141	36	46	14	60	6	56	17	4	32
cg00293940	111	12	18	3	49	132	114	11	19	37	11	22	114	18	24	28	36	14	29	46	28	96	354	12	125	12	14	64	162	55	40	61	72	41	55	18	16	77	38	110	66	99	146	25	27	105	78	44	7
cg16265717	18	61	66	1	20	7	9	10	55	56	11	60	266	87	15	6	11	18	14	48	651	399	51	9	106	21	10	41	48	53	411	50	11	439	105	27	10	38	246	59	23	61	68	262	10	284	43	3	491
cg17586256	73	37	104	55	36	109	21	133	118	44	144	31	24	37	28	18	16	29	20	17	20	14	385	64	33	28	24	185	61	100	28	295	30	17	30	30	27	22	33	11	13	41	20	42	44	19	49	48	72
cg07385423	93	45	422	5	22	4	32	84	18	170	6	32	65	364	236	5	23	466	25	607	4	7	428	63	95	39	11	106	51	70	36	24	2	11	35	193	10	49	11	7	23	11	57	20	49	12	13	3	8
[truncated: 17 more columns]

## Sheet: degree centrality
	_TCGA-S7-A7WV-01A_non_aggressive_tcga	_TCGA-QR-A700-01A_aggressive_tcga	_TCGA-QR-A6GU-01A_non_aggressive_tcga	_201490030207_R07C01_non_aggressive	_TCGA-WB-A81S-01A_non_aggressive_tcga	_201492560233_R04C01_aggressive	_TCGA-QR-A70H-01A_non_aggressive_tcga	_201490030207_R08C01_aggressive	_TCGA-WB-A80P-01A_aggressive_tcga	_TCGA-SR-A6MX-01A_aggressive_tcga	_201492560233_R02C01_aggressive	_TCGA-QT-A5XO-01A_non_aggressive_tcga	_201492560208_R01C01_non_aggressive	_201490030207_R04C01_aggressive	_TCGA-WB-A81E-01A_aggressive_tcga	_TCGA-QR-A6GT-01A_aggressive_tcga	_TCGA-WB-A81W-01A_non_aggressive_tcga	_201492560208_R06C01_non_aggressive	_201492560233_R01C01_aggressive	_201490030048_R06C01_non_aggressive	_TCGA-WB-A822-01A_aggressive_tcga	_TCGA-QR-A70J-01A_non_aggressive_tcga	_TCGA-QT-A5XJ-01A_aggressive_tcga	_201492560233_R05C01_aggressive	_201490030207_R02C01_non_aggressive	_201492560208_R07C01_non_aggressive	_201492560233_R07C01_non_aggressive	_201492560233_R08C01_non_aggressive	_201490030048_R08C01_aggressive	_201490030207_R03C01_aggressive	_201490030048_R07C01_aggressive	_201492560208_R05C01_non_aggressive	_204076530072_R06C01_aggressive	_204076530072_R03C01_aggressive	_TCGA-SR-A6N0-01A_non_aggressive_tcga	_TCGA-QR-A703-01A_non_aggressive_tcga	_204076530072_R08C01_aggressive	_204076530072_R05C01_non_aggressive	_201492560233_R03C01_non_aggressive	_201490030207_R06C01_non_aggressive	_TCGA-QR-A70W-01A_non_aggressive_tcga	_TCGA-WB-A80Q-01A_aggressive_tcga	_201490030207_R01C01_non_aggressive	_TCGA-S7-A7WU-01A_non_aggressive_tcga	_204076530072_R04C01_non_aggressive	_201490030207_R05C01_non_aggressive	_201492560208_R02C01_non_aggressive	_201492560208_R03C01_non_aggressive	_201492560208_R08C01_aggressive
cg20509869	0.24424424424424424	0.8008008008008007	0.037037037037037035	0.002002	0.025025025025025023	0.011011011011011011	0.018018018018018018	0.027027	0.04004	0.019019	0.012012012012012012	0.016016016016016016	0.0590591	0.038038	0.045045	0.012012012012012012	0.019019	0.8528528528528528	0.004004	0.046046	0.00600601	0.02002	0.13913913913913914	0.00900901	0.0630631	0.00800801	0.0850851	0.049049	0.0600601	0.0910911	0.7007007007007007	0.7727727727727728	0.029029029029029027	0.0720721	0.0540541	0.046046	0.0600601	0.0780781	0.036036036036036036	0.03003	0.00800801	0.7527527527527528	0.0540541	0.033033	0.023023023023023025	0.036036036036036036	0.038038	0.00500501	0.013013013013013013
cg17099445	0.0590591	0.0510511	0.018018018018018018	0.00600601	0.022022022022022022	0.013013013013013013	0.028028028028028028	0.012012012012012012	0.024024024024024024	0.018018018018018018	0.015015015015015015	0.018018018018018018	0.026026026026026026	0.6946946946946947	0.021021	0.01001	0.025025025025025023	0.6256256256256256	0.026026026026026026	0.13513513513513514	0.00500501	0.11411411411411411	0.028028028028028028	0.03003	0.6446446446446447	0.00900901	0.15315315315315314	0.03003	0.058058058058058054	0.44544544544544545	0.6556556556556556	0.0630631	0.018018018018018018	0.0780781	0.055055055055055056	0.031031031031031032	0.045045	0.0530531	0.047047	0.022022022022022022	0.027027	0.041041	0.023023023023023025	0.016016016016016016	0.02002	0.16816816816816815	0.035035035035035036	0.01001	0.012012012012012012
cg12237617	0.041041	0.0810811	0.015015015015015015	0.00600601	0.02002	0.016016016016016016	0.0800801	0.02002	0.025025025025025023	0.02002	0.012012012012012012	0.015015015015015015	0.4094094094094094	0.45045045045045046	0.019019	0.011011011011011011	0.021021	0.022022022022022022	0.014014014014014014	0.45045045045045046	0.01001	0.04004	0.0520521	0.017017017017017015	0.0650651	0.01001	0.062062062062062065	0.043043043043043044	0.0940941	0.3353353353353353	0.03003	0.4674674674674675	0.02002	0.046046	0.34034034034034033	0.033033	0.03003	0.026026026026026026	0.36336336336336333	0.033033	0.0510511	0.043043043043043044	0.038038	0.047047	0.021021	0.041041	0.025025025025025023	0.011011011011011011	0.01001
cg17510385	0.023023023023023025	0.025025025025025023	0.021021	0.01001	0.021021	0.026026026026026026	0.011011011011011011	0.017017017017017015	0.014014014014014014	0.022022022022022022	0.02002	0.018018018018018018	0.6206206206206206	0.046046	0.019019	0.015015015015015015	0.00800801	0.017017017017017015	0.015015015015015015	0.013013013013013013	0.00800801	0.033033	0.0630631	0.019019	0.0640641	0.013013013013013013	0.038038	0.0520521	0.0700701	0.0980981	0.042042	0.0690691	0.014014014014014014	0.026026026026026026	0.042042	0.016016016016016016	0.032032	0.031031031031031032	0.022022022022022022	0.034034	0.02002	0.031031031031031032	0.02002	0.046046	0.018018018018018018	0.034034	0.14514514514514515	0.03003	0.022022022022022022
cg04798314	0.039039	0.016016016016016016	0.031031031031031032	0.002002	0.044044044044044044	0.00600601	0.015015015015015015	0.024024024024024024	0.013013013013013013	0.013013013013013013	0.011011011011011011	0.012012012012012012	0.039039	0.968969	0.022022022022022022	0.028028028028028028	0.00500501	0.018018018018018018	0.026026026026026026	0.022022022022022022	0.023023023023023025	0.058058058058058054	0.050050050050050046	0.003003	0.043043043043043044	0.013013013013013013	0.0690691	0.02002	0.037037037037037035	0.7807807807807807	0.058058058058058054	0.04004	0.017017017017017015	0.045045	0.0690691	0.038038	0.034034	0.029029029029029027	0.050050050050050046	0.036036036036036036	0.013013013013013013	0.021021	0.048048	0.02002	0.025025025025025023	0.055055055055055056	0.018018018018018018	0.015015015015015015	0.001001
cg03146625	0.2072072072072072	0.0790791	0.034034	0.00700701	0.022022022022022022	0.049049	0.011011011011011011	0.018018018018018018	0.049049	0.012012012012012012	0.02002	0.021021	0.058058058058058054	0.0510511	0.033033	0.022022022022022022	0.013013013013013013	0.013013013013013013	0.015015015015015015	0.058058058058058054	0.00500501	0.032032	0.0740741	0.027027	0.12412412412412413	0.015015015015015015	0.24524524524524524	0.15015015015015015	0.0750751	0.5885885885885885	0.036036036036036036	0.0840841	0.013013013013013013	0.42342342342342343	0.2062062062062062	0.017017017017017015	0.022022022022022022	0.14414414414414414	0.029029029029029027	0.034034	0.0780781	0.4724724724724725	0.038038	0.021021	0.011011011011011011	0.3333333333333333	0.025025025025025023	0.023023023023023025	0.018018018018018018
cg08614334	0.42342342342342343	0.15115115115115116	0.033033	0.003003	0.3053053053053053	0.016016016016016016	0.027027	0.029029029029029027	0.0630631	0.012012012012012012	0.024024024024024024	0.0670671	0.0600601	0.055055055055055056	0.0730731	0.00800801	0.021021	0.1031031031031031	0.013013013013013013	0.038038	0.014014014014014014	0.035035035035035036	0.14014014014014015	0.018018018018018018	0.046046	0.00500501	0.31931931931931934	0.4274274274274274	0.062062062062062065	0.4754754754754755	0.031031031031031032	0.044044044044044044	0.017017017017017015	0.021021	0.39039039039039036	0.0720721	0.035035035035035036	0.033033	0.3733733733733734	0.021021	0.025025025025025023	0.0640641	0.017017017017017015	0.047047	0.022022022022022022	0.01001	0.028028028028028028	0.012012012012012012	0.011011011011011011
cg08105834	0.015015015015015015	0.0540541	0.00700701	0.003003	0.7187187187187187	0.015015015015015015	0.027027	0.01001	0.3713713713713714	0.00800801	0.00600601	0.0610611	0.1011011011011011	0.028028028028028028	0.014014014014014014	0.004004	0.015015015015015015	0.056056056056056056	0.003003	0.016016016016016016	0.004004	0.027027	0.038038	0.00600601	0.19019019019019018	0.002002	0.6826826826826827	0.025025025025025023	0.0800801	0.2122122122122122	0.056056056056056056	0.16516516516516516	0.013013013013013013	0.6456456456456456	0.0990991	0.10710710710710711	0.043043043043043044	0.0840841	0.0820821	0.014014014014014014	0.019019	0.022022022022022022	0.015015015015015015	0.049049	0.13813813813813813	0.015015015015015015	0.017017017017017015	0.00600601	0.00500501
cg02395846	0.13713713713713713	0.0930931	0.046046	0.00800801	0.24724724724724725	0.011011011011011011	0.024024024024024024	0.014014014014014014	0.037037037037037035	0.018018018018018018	0.016016016016016016	0.1091091091091091	0.043043043043043044	0.0650651	0.029029029029029027	0.02002	0.027027	0.1871871871871872	0.018018018018018018	0.03003	0.016016016016016016	0.22822822822822822	0.0870871	0.00500501	0.18518518518518517	0.012012012012012012	0.2872872872872873	0.10010010010010009	0.12712712712712712	0.11911911911911911	0.036036036036036036	0.20020020020020018	0.023023023023023025	0.1991991991991992	0.14314314314314314	0.058058058058058054	0.041041	0.2552552552552553	0.037037037037037035	0.013013013013013013	0.032032	0.039039	0.0710711	0.0830831	0.012012012012012012	0.046046	0.055055055055055056	0.00800801	0.011011011011011011
cg10402321	0.5575575575575575	0.033033	0.019019	0.00500501	0.026026026026026026	0.017017017017017015	0.023023023023023025	0.015015015015015015	0.03003	0.019019	0.018018018018018018	0.012012012012012012	0.2772772772772773	0.047047	0.0680681	0.014014014014014014	0.023023023023023025	0.012012012012012012	0.023023023023023025	0.022022022022022022	0.00700701	0.041041	0.047047	0.016016016016016016	0.32732732732732733	0.00600601	0.0600601	0.0720721	0.0810811	0.0910911	0.048048	0.049049	0.015015015015015015	0.044044044044044044	0.032032	0.043043043043043044	0.058058058058058054	0.049049	0.022022022022022022	0.045045	0.5575575575575575	0.0610611	0.047047	0.031031031031031032	0.016016016016016016	0.047047	0.016016016016016016	0.013013013013013013	0.00700701
cg20663852	0.0790791	0.0530531	0.0990991	0.00800801	0.022022022022022022	0.003003	0.023023023023023025	0.017017017017017015	0.014014014014014014	0.035035035035035036	0.029029029029029027	0.015015015015015015	0.0530531	0.049049	0.021021	0.00800801	0.021021	0.023023023023023025	0.01001	0.8358358358358359	0.002002	0.016016016016016016	0.0790791	0.014014014014014014	0.0600601	0.00700701	0.15815815815815815	0.6176176176176176	0.0910911	0.0750751	0.056056056056056056	0.5835835835835835	0.011011011011011011	0.029029029029029027	0.033033	0.0600601	0.062062062062062065	0.0780781	0.033033	0.03003	0.012012012012012012	0.45145145145145144	0.012012012012012012	0.7307307307307307	0.014014014014014014	0.033033	0.047047	0.015015015015015015	0.013013013013013013
cg06193597	0.017017017017017015	0.021021	0.019019	0.001001	0.02002	0.017017017017017015	0.014014014014014014	0.028028028028028028	0.5305305305305306	0.00900901	0.00900901	0.032032	0.0680681	0.3233233233233233	0.02002	0.00700701	0.017017017017017015	0.045045	0.018018018018018018	0.03003	0.002002	0.017017017017017015	0.1021021021021021	0.0600601	0.029029029029029027	0.004004	0.043043043043043044	0.16016016016016016	0.7527527527527528	0.4094094094094094	0.017017017017017015	0.025025025025025023	0.026026026026026026	0.2652652652652653	0.021021	0.014014014014014014	0.0530531	0.032032	0.011011011011011011	0.11611611611611611	0.056056056056056056	0.7547547547547547	0.02002	0.0540541	0.00600601	0.12612612612612611	0.015015015015015015	0.3233233233233233	0.019019
cg04131969	0.0520521	0.11311311311311312	0.048048	0.011011011011011011	0.2072072072072072	0.00800801	0.017017017017017015	0.1091091091091091	0.026026026026026026	0.031031031031031032	0.013013013013013013	0.025025025025025023	0.0600601	0.12112112112112113	0.015015015015015015	0.011011011011011011	0.034034	0.017017017017017015	0.00900901	0.025025025025025023	0.0690691	0.15715715715715717	0.047047	0.01001	0.2062062062062062	0.01001	0.15415415415415415	0.050050050050050046	0.4964964964964965	0.2022022022022022	0.036036036036036036	0.042042	0.00600601	0.0790791	0.036036036036036036	0.14514514514514515	0.029029029029029027	0.035035035035035036	0.1061061061061061	0.024024024024024024	0.0850851	0.033033	0.14114114114114115	0.044044044044044044	0.017017017017017015	0.035035035035035036	0.02002	0.0860861	0.13313313313313313
cg12232222	0.44244244244244246	0.44344344344344344	0.02002	0.003003	0.0680681	0.042042	0.01001	0.013013013013013013	0.03003	0.036036036036036036	0.022022022022022022	0.013013013013013013	0.0520521	0.034034	0.046046	0.011011011011011011	0.016016016016016016	0.021021	0.037037037037037035	0.0510511	0.00900901	0.027027	0.11311311311311312	0.013013013013013013	0.15715715715715717	0.015015015015015015	0.045045	0.5495495495495496	0.43343343343343343	0.37737737737737737	0.035035035035035036	0.5325325325325325	0.017017017017017015	0.0640641	0.3313313313313313	0.025025025025025023	0.041041	0.0690691	0.042042	0.018018018018018018	0.0530531	0.4934934934934935	0.043043043043043044	0.0610611	0.024024024024024024	0.021021	0.032032	0.012012012012012012	0.012012012012012012
cg03310087	0.034034	0.0740741	0.025025025025025023	0.00900901	0.2012012012012012	0.027027	0.0650651	0.037037037037037035	0.033033	0.03003	0.037037037037037035	0.13613613613613612	0.17117117117117117	0.0610611	0.046046	0.028028028028028028	0.016016016016016016	0.17917917917917917	0.02002	0.0860861	0.011011011011011011	0.026026026026026026	0.12512512512512514	0.031031031031031032	0.045045	0.016016016016016016	0.14114114114114115	0.0830831	0.22822822822822822	0.23523523523523523	0.16716716716716717	0.2092092092092092	0.036036036036036036	0.10810810810810811	0.2552552552552553	0.0700701	0.12212212212212212	0.1021021021021021	0.023023023023023025	0.0830831	0.023023023023023025	0.11311311311311312	0.03003	0.041041	0.047047	0.1031031031031031	0.1871871871871872	0.024024024024024024	0.018018018018018018
cg03130248	0.024024024024024024	0.043043043043043044	0.024024024024024024	0.00900901	0.1891891891891892	0.011011011011011011	0.024024024024024024	0.026026026026026026	0.023023023023023025	0.032032	0.011011011011011011	0.022022022022022022	0.6146146146146146	0.5495495495495496	0.2062062062062062	0.021021	0.48148148148148145	0.023023023023023025	0.029029029029029027	0.0510511	0.00900901	0.057057057057057055	0.12812812812812813	0.025025025025025023	0.0820821	0.013013013013013013	0.0690691	0.0680681	0.044044044044044044	0.38738738738738737	0.5765765765765766	0.1831831831831832	0.028028028028028028	0.023023023023023025	0.13713713713713713	0.5765765765765766	0.042042	0.062062062062062065	0.0850851	0.0700701	0.031031031031031032	0.0510511	0.0730731	0.0630631	0.023023023023023025	0.0990991	0.024024024024024024	0.016016016016016016	0.018018018018018018
cg07167872	0.2852852852852853	0.0660661	0.013013013013013013	0.022022022022022022	0.021021	0.00900901	0.011011011011011011	0.47647647647647645	0.00600601	0.0760761	0.01001	0.013013013013013013	0.34734734734734735	0.041041	0.0520521	0.048048	0.00700701	0.026026026026026026	0.00700701	0.042042	0.0510511	0.024024024024024024	0.13213213213213212	0.058058058058058054	0.050050050050050046	0.019019	0.03003	0.27427427427427425	0.02002	0.0750751	0.2032032032032032	0.33433433433433435	0.00600601	0.0940941	0.049049	0.15215215215215216	0.25625625625625625	0.03003	0.03003	0.015015015015015015	0.016016016016016016	0.19119119119119118	0.055055055055055056	0.21021021021021022	0.00800801	0.04004	0.023023023023023025	0.016016016016016016	0.029029029029029027
cg12036633	0.057057057057057055	0.028028028028028028	0.04004	0.00600601	0.017017017017017015	0.015015015015015015	0.024024024024024024	0.039039	0.033033	0.045045	0.0790791	0.015015015015015015	0.046046	0.027027	0.018018018018018018	0.012012012012012012	0.015015015015015015	0.017017017017017015	0.014014014014014014	0.025025025025025023	0.0530531	0.029029029029029027	0.0590591	0.023023023023023025	0.1061061061061061	0.0630631	0.062062062062062065	0.056056056056056056	0.041041	0.0770771	0.031031031031031032	0.047047	0.023023023023023025	0.0590591	0.047047	0.025025025025025023	0.041041	0.041041	0.4774774774774775	0.019019	0.014014014014014014	0.046046	0.032032	0.018018018018018018	0.045045	0.036036036036036036	0.016016016016016016	0.00900901	0.041041
cg05908105	0.26626626626626626	0.043043043043043044	0.003003	0.003003	0.055055055055055056	0.00900901	0.056056056056056056	0.012012012012012012	0.033033	0.03003	0.015015015015015015	0.02002	0.1931931931931932	0.19119119119119118	0.022022022022022022	0.00800801	0.029029029029029027	0.4134134134134134	0.00700701	0.0540541	0.004004	0.0930931	0.0610611	0.00500501	0.4974974974974975	0.00700701	0.5995995995995996	0.2962962962962963	0.11611611611611611	0.11611611611611611	0.42342342342342343	0.1111111111111111	0.00600601	0.3913913913913914	0.0590591	0.017017017017017015	0.48148148148148145	0.2962962962962963	0.039039	0.5005005005005005	0.046046	0.034034	0.046046	0.0700701	0.012012012012012012	0.12812812812812813	0.022022022022022022	0.00700701	0.012012012012012012
cg01811882	0.022022022022022022	0.5005005005005005	0.015015015015015015	0.001001	0.3883883883883884	0.00600601	0.012012012012012012	0.021021	0.011011011011011011	0.016016016016016016	0.0860861	0.019019	0.044044044044044044	0.056056056056056056	0.031031031031031032	0.017017017017017015	0.033033	0.027027	0.0880881	0.031031031031031032	0.004004	0.035035035035035036	0.056056056056056056	0.033033	0.025025025025025023	0.00700701	0.0780781	0.03003	0.049049	0.0690691	0.038038	0.0590591	0.00800801	0.14014014014014015	0.028028028028028028	0.04004	0.0870871	0.0680681	0.43043043043043044	0.023023023023023025	0.033033	0.017017017017017015	0.03003	0.016016016016016016	0.12712712712712712	0.027027	0.02002	0.017017017017017015	0.00900901
cg04370442	0.028028028028028028	0.056056056056056056	0.37037037037037035	0.015015015015015015	0.0850851	0.048048	0.033033	0.033033	0.0640641	0.031031031031031032	0.025025025025025023	0.025025025025025023	0.25825825825825827	0.033033	0.0680681	0.038038	0.021021	0.0710711	0.033033	0.15215215215215216	0.02002	0.15215215215215216	0.11611611611611611	0.021021	0.18218218218218218	0.017017017017017015	0.0800801	0.029029029029029027	0.17017017017017017	0.14314314314314314	0.062062062062062065	0.16616616616616617	0.03003	0.0670671	0.11711711711711711	0.016016016016016016	0.11011011011011011	0.04004	0.0830831	0.12912912912912913	0.028028028028028028	0.1091091091091091	0.0590591	0.12912912912912913	0.011011011011011011	0.17917917917917917	0.029029029029029027	0.031031031031031032	0.014014014014014014
cg01666796	0.45945945945945943	0.2772772772772773	0.00900901	0.002002	0.5265265265265265	0.014014014014014014	0.037037037037037035	0.01001	0.022022022022022022	0.012012012012012012	0.00800801	0.026026026026026026	0.5355355355355356	0.3833833833833834	0.022022022022022022	0.00800801	0.042042	0.023023023023023025	0.013013013013013013	0.35135135135135137	0.00700701	0.032032	0.3283283283283283	0.011011011011011011	0.16616616616616617	0.00700701	0.042042	0.041041	0.034034	0.4024024024024024	0.034034	0.5845845845845846	0.01001	0.04004	0.034034	0.025025025025025023	0.04004	0.044044044044044044	0.035035035035035036	0.023023023023023025	0.11511511511511512	0.0590591	0.032032	0.045045	0.016016016016016016	0.037037037037037035	0.016016016016016016	0.014014014014014014	0.004004
cg01005968	0.3153153153153153	0.0650651	0.011011011011011011	0.004004	0.3173173173173173	0.012012012012012012	0.021021	0.027027	0.050050050050050046	0.032032	0.2092092092092092	0.026026026026026026	0.0680681	0.14214214214214213	0.02002	0.015015015015015015	0.3013013013013013	0.045045	0.00900901	0.042042	0.00700701	0.028028028028028028	0.1011011011011011	0.00600601	0.19119119119119118	0.00500501	0.17117117117117117	0.1971971971971972	0.058058058058058054	0.0730731	0.29929929929929927	0.0820821	0.00700701	0.0820821	0.028028028028028028	0.019019	0.056056056056056056	0.14514514514514515	0.0630631	0.14214214214214213	0.12212212212212212	0.35035035035035034	0.0950951	0.14114114114114115	0.00500501	0.3153153153153153	0.45945945945945943	0.00700701	0.00700701
cg02632490	0.24824824824824826	0.27227227227227224	0.024024024024024024	0.013013013013013013	0.015015015015015015	0.03003	0.029029029029029027	0.03003	0.048048	0.037037037037037035	0.034034	0.047047	0.047047	0.058058058058058054	0.025025025025025023	0.029029029029029027	0.033033	0.024024024024024024	0.034034	0.0650651	0.00600601	0.016016016016016016	0.0850851	0.036036036036036036	0.16616616616616617	0.015015015015015015	0.062062062062062065	0.0950951	0.042042	0.5075075075075075	0.11511511511511512	0.035035035035035036	0.026026026026026026	0.035035035035035036	0.5475475475475475	0.0520521	0.15415415415415415	0.4874874874874875	0.026026026026026026	0.012012012012012012	0.062062062062062065	0.025025025025025023	0.025025025025025023	0.0510511	0.013013013013013013	0.034034	0.6116116116116116	0.037037037037037035	0.018018018018018018
cg08141395	0.044044044044044044	0.058058058058058054	0.021021	0.004004	0.02002	0.050050050050050046	0.041041	0.021021	0.01001	0.028028028028028028	0.032032	0.016016016016016016	0.034034	0.032032	0.17917917917917917	0.00800801	0.023023023023023025	0.038038	0.24324324324324323	0.028028028028028028	0.00900901	0.03003	0.0640641	0.00900901	0.045045	0.011011011011011011	0.14414414414414414	0.2032032032032032	0.0640641	0.1881881881881882	0.032032	0.039039	0.00700701	0.13813813813813813	0.057057057057057055	0.044044044044044044	0.0710711	0.0760761	0.0640641	0.12212212212212212	0.0740741	0.0720721	0.0740741	0.20020020020020018	0.0520521	0.2132132132132132	0.036036036036036036	0.00700701	0.019019
cg25339054	0.11611611611611611	0.018018018018018018	0.00600601	0.002002	0.6476476476476476	0.011011011011011011	0.018018018018018018	0.046046	0.026026026026026026	0.049049	0.057057057057057055	0.017017017017017015	0.055055055055055056	0.7297297297297297	0.028028028028028028	0.00600601	0.011011011011011011	0.022022022022022022	0.011011011011011011	0.036036036036036036	0.012012012012012012	0.3733733733733734	0.0750751	0.00900901	0.0760761	0.003003	0.049049	0.048048	0.045045	0.0660661	0.0830831	0.042042	0.00900901	0.13813813813813813	0.5175175175175175	0.034034	0.0900901	0.0860861	0.032032	0.0970971	0.014014014014014014	0.015015015015015015	0.034034	0.019019	0.025025025025025023	0.029029029029029027	0.019019	0.00500501	0.2822822822822823
cg22009464	0.042042	0.0540541	0.038038	0.00600601	0.00800801	0.00800801	0.035035035035035036	0.026026026026026026	0.038038	0.012012012012012012	0.041041	0.00900901	0.035035035035035036	0.0650651	0.045045	0.041041	0.022022022022022022	0.012012012012012012	0.00800801	0.0730731	0.00800801	0.015015015015015015	0.14614614614614616	0.00800801	0.1011011011011011	0.016016016016016016	0.022022022022022022	0.4314314314314314	0.0680681	0.0950951	0.035035035035035036	0.049049	0.00600601	0.024024024024024024	0.048048	0.023023023023023025	0.021021	0.0730731	0.035035035035035036	0.015015015015015015	0.024024024024024024	0.0850851	0.035035035035035036	0.14514514514514515	0.00500501	0.015015015015015015	0.021021	0.00900901	0.026026026026026026
cg03018496	0.062062062062062065	0.7377377377377378	0.12512512512512514	0.00500501	0.035035035035035036	0.00800801	0.014014014014014014	0.00800801	0.0940941	0.026026026026026026	0.015015015015015015	0.037037037037037035	0.1881881881881882	0.0760761	0.016016016016016016	0.01001	0.022022022022022022	0.043043043043043044	0.011011011011011011	0.038038	0.01001	0.6756756756756757	0.0590591	0.00500501	0.12012012012012012	0.00700701	0.0920921	0.6726726726726726	0.0680681	0.0730731	0.034034	0.0830831	0.0520521	0.0870871	0.042042	0.0740741	0.041041	0.48648648648648646	0.0770771	0.041041	0.031031031031031032	0.019019	0.056056056056056056	0.0660661	0.017017017017017015	0.0820821	0.2502502502502503	0.01001	0.011011011011011011
cg00130808	0.24224224224224225	0.0730731	0.018018018018018018	0.016016016016016016	0.023023023023023025	0.027027	0.012012012012012012	0.018018018018018018	0.03003	0.016016016016016016	0.037037037037037035	0.027027	0.0510511	0.024024024024024024	0.031031031031031032	0.011011011011011011	0.017017017017017015	0.0740741	0.023023023023023025	0.17317317317317318	0.003003	0.029029029029029027	0.049049	0.03003	0.0980981	0.013013013013013013	0.022022022022022022	0.035035035035035036	0.12312312312312312	0.35535535535535534	0.022022022022022022	0.058058058058058054	0.032032	0.028028028028028028	0.03003	0.026026026026026026	0.039039	0.062062062062062065	0.21421421421421422	0.050050050050050046	0.049049	0.029029029029029027	0.048048	0.044044044044044044	0.04004	0.0540541	0.023023023023023025	0.032032	0.016016016016016016
cg13431037	0.035035035035035036	0.3233233233233233	0.03003	0.00600601	0.047047	0.012012012012012012	0.039039	0.024024024024024024	0.058058058058058054	0.037037037037037035	0.019019	0.3763763763763764	0.0920921	0.0520521	0.056056056056056056	0.00900901	0.025025025025025023	0.034034	0.011011011011011011	0.032032	0.00500501	0.019019	0.5155155155155156	0.011011011011011011	0.35735735735735735	0.014014014014014014	0.03003	0.033033	0.055055055055055056	0.10010010010010009	0.048048	0.041041	0.00700701	0.027027	0.062062062062062065	0.0590591	0.13913913913913914	0.050050050050050046	0.016016016016016016	0.0540541	0.03003	0.34734734734734735	0.03003	0.0860861	0.014014014014014014	0.036036036036036036	0.04004	0.00700701	0.013013013013013013
cg17178900	0.18018018018018017	0.045045	0.12412412412412413	0.01001	0.031031031031031032	0.015015015015015015	0.041041	0.014014014014014014	0.1931931931931932	0.03003	0.019019	0.035035035035035036	0.18118118118118118	0.039039	0.023023023023023025	0.013013013013013013	0.01001	0.03003	0.016016016016016016	0.0520521	0.023023023023023025	0.037037037037037035	0.062062062062062065	0.034034	0.0680681	0.017017017017017015	0.0730731	0.19119119119119118	0.046046	0.035035035035035036	0.0830831	0.19019019019019018	0.029029029029029027	0.0710711	0.041041	0.0770771	0.15415415415415415	0.042042	0.2552552552552553	0.055055055055055056	0.044044044044044044	0.024024024024024024	0.045045	0.0790791	0.021021	0.056056056056056056	0.025025025025025023	0.021021	0.014014014014014014
cg18011916	0.022022022022022022	0.058058058058058054	0.0600601	0.00700701	0.018018018018018018	0.00700701	0.012012012012012012	0.013013013013013013	0.1031031031031031	0.016016016016016016	0.022022022022022022	0.0530531	0.2112112112112112	0.038038	0.14214214214214213	0.00900901	0.00800801	0.0810811	0.004004	0.036036036036036036	0.003003	0.02002	0.6326326326326326	0.00900901	0.46446446446446443	0.00800801	0.028028028028028028	0.021021	0.044044044044044044	0.0850851	0.0780781	0.0710711	0.011011011011011011	0.37237237237237236	0.024024024024024024	0.021021	0.047047	0.023023023023023025	0.0870871	0.015015015015015015	0.0510511	0.028028028028028028	0.035035035035035036	0.04004	0.023023023023023025	0.018018018018018018	0.048048	0.049049	0.004004
cg00660167	0.02002	0.043043043043043044	0.01001	0.021021	0.01001	0.014014014014014014	0.015015015015015015	0.019019	0.0520521	0.045045	0.26226226226226224	0.025025025025025023	0.34034034034034033	0.031031031031031032	0.037037037037037035	0.00500501	0.028028028028028028	0.5665665665665666	0.024024024024024024	0.027027	0.00700701	0.016016016016016016	0.0770771	0.022022022022022022	0.6196196196196196	0.023023023023023025	0.04004	0.6356356356356356	0.0590591	0.45945945945945943	0.027027	0.6286286286286287	0.018018018018018018	0.031031031031031032	0.0820821	0.00900901	0.03003	0.016016016016016016	0.6136136136136137	0.00900901	0.7537537537537538	0.0820821	0.01001	0.0850851	0.00900901	0.00800801	0.036036036036036036	0.012012012012012012	0.03003
cg17108141	0.3233233233233233	0.0680681	0.011011011011011011	0.002002	0.023023023023023025	0.044044044044044044	0.035035035035035036	0.00700701	0.00900901	0.018018018018018018	0.4954954954954955	0.016016016016016016	0.028028028028028028	0.021021	0.017017017017017015	0.00600601	0.029029029029029027	0.01001	0.00800801	0.019019	0.00500501	0.3963963963963964	0.0710711	0.00700701	0.34934934934934936	0.01001	0.058058058058058054	0.031031031031031032	0.024024024024024024	0.04004	0.0590591	0.045045	0.015015015015015015	0.2802802802802803	0.21921921921921922	0.03003	0.056056056056056056	0.12012012012012012	0.19019019019019018	0.015015015015015015	0.0700701	0.023023023023023025	0.2042042042042042	0.032032	0.00600601	0.033033	0.023023023023023025	0.004004	0.01001
cg08971041	0.0690691	0.12612612612612611	0.021021	0.00900901	0.025025025025025023	0.018018018018018018	0.049049	0.018018018018018018	0.039039	0.036036036036036036	0.022022022022022022	0.029029029029029027	0.26726726726726724	0.0530531	0.6066066066066066	0.022022022022022022	0.046046	0.02002	0.021021	0.0650651	0.01001	0.022022022022022022	0.0630631	0.016016016016016016	0.0740741	0.014014014014014014	0.027027	0.035035035035035036	0.0610611	0.40540540540540543	0.043043043043043044	0.22022022022022023	0.017017017017017015	0.022022022022022022	0.4924924924924925	0.019019	0.031031031031031032	0.028028028028028028	0.029029029029029027	0.026026026026026026	0.043043043043043044	0.024024024024024024	0.03003	0.027027	0.00900901	0.023023023023023025	0.21421421421421422	0.02002	0.00900901
cg25639095	0.045045	0.039039	0.018018018018018018	0.00600601	0.036036036036036036	0.11011011011011011	0.027027	0.012012012012012012	0.028028028028028028	0.03003	0.3713713713713714	0.017017017017017015	0.047047	0.04004	0.048048	0.031031031031031032	0.022022022022022022	0.026026026026026026	0.013013013013013013	0.062062062062062065	0.00600601	0.36336336336336333	0.0770771	0.00600601	0.32432432432432434	0.003003	0.04004	0.033033	0.1111111111111111	0.0530531	0.038038	0.1091091091091091	0.014014014014014014	0.035035035035035036	0.0820821	0.2832832832832833	0.12212212212212212	0.1031031031031031	0.034034	0.3203203203203203	0.028028028028028028	0.12012012012012012	0.40040040040040037	0.1061061061061061	0.00800801	0.026026026026026026	0.025025025025025023	0.1871871871871872	0.02002
cg03758477	0.0600601	0.057057057057057055	0.012012012012012012	0.002002	0.4314314314314314	0.016016016016016016	0.5855855855855856	0.00800801	0.038038	0.025025025025025023	0.8378378378378378	0.016016016016016016	0.0890891	0.021021	0.4174174174174174	0.018018018018018018	0.047047	0.037037037037037035	0.017017017017017015	0.034034	0.012012012012012012	0.024024024024024024	0.057057057057057055	0.00500501	0.0510511	0.012012012012012012	0.0900901	0.036036036036036036	0.0520521	0.036036036036036036	0.0710711	0.034034	0.00900901	0.02002	0.025025025025025023	0.042042	0.026026026026026026	0.0660661	0.028028028028028028	0.4964964964964965	0.02002	0.03003	0.02002	0.011011011011011011	0.00700701	0.43343343343343343	0.02002	0.01001	0.00800801
cg00288598	0.11911911911911911	0.043043043043043044	0.018018018018018018	0.003003	0.057057057057057055	0.014014014014014014	0.28128128128128127	0.0590591	0.02002	0.02002	0.00800801	0.00900901	0.1981981981981982	0.048048	0.0520521	0.003003	0.037037037037037035	0.2552552552552553	0.36036036036036034	0.0640641	0.003003	0.14514514514514515	0.048048	0.00700701	0.11511511511511512	0.003003	0.019019	0.0510511	0.3053053053053053	0.0530531	0.3063063063063063	0.043043043043043044	0.015015015015015015	0.15815815815815815	0.0690691	0.055055055055055056	0.027027	0.019019	0.047047	0.011011011011011011	0.2012012012012012	0.0510511	0.014014014014014014	0.039039	0.01001	0.00600601	0.012012012012012012	0.049049	0.02002
cg04880751	0.057057057057057055	0.04004	0.3203203203203203	0.002002	0.015015015015015015	0.021021	0.044044044044044044	0.037037037037037035	0.02002	0.011011011011011011	0.014014014014014014	0.041041	0.024024024024024024	0.031031031031031032	0.039039	0.00800801	0.028028028028028028	0.02002	0.6246246246246246	0.058058058058058054	0.01001	0.35735735735735735	0.058058058058058054	0.00800801	0.2042042042042042	0.01001	0.00800801	0.02002	0.037037037037037035	0.056056056056056056	0.17717717717717718	0.22922922922922923	0.17917917917917917	0.032032	0.034034	0.018018018018018018	0.044044044044044044	0.041041	0.023023023023023025	0.013013013013013013	0.044044044044044044	0.018018018018018018	0.041041	0.016016016016016016	0.6236236236236237	0.02002	0.04004	0.0600601	0.023023023023023025
cg06693983	0.25425425425425424	0.039039	0.033033	0.00700701	0.025025025025025023	0.024024024024024024	0.018018018018018018	0.023023023023023025	0.041041	0.023023023023023025	0.024024024024024024	0.018018018018018018	0.6256256256256256	0.6566566566566566	0.0510511	0.021021	0.013013013013013013	0.018018018018018018	0.00600601	0.038038	0.00800801	0.38238238238238237	0.1111111111111111	0.00800801	0.18018018018018017	0.018018018018018018	0.034034	0.032032	0.049049	0.6786786786786787	0.6346346346346347	0.34034034034034033	0.00700701	0.021021	0.12212212212212212	0.6936936936936937	0.029029029029029027	0.026026026026026026	0.5415415415415415	0.013013013013013013	0.0530531	0.032032	0.0640641	0.35935935935935936	0.021021	0.014014014014014014	0.016016016016016016	0.01001	0.029029029029029027
cg02213103	0.0540541	0.025025025025025023	0.013013013013013013	0.00500501	0.058058058058058054	0.00700701	0.031031031031031032	0.013013013013013013	0.035035035035035036	0.029029029029029027	0.00700701	0.011011011011011011	0.23223223223223222	0.047047	0.5785785785785785	0.00700701	0.021021	0.045045	0.024024024024024024	0.023023023023023025	0.004004	0.024024024024024024	0.0800801	0.004004	0.0930931	0.00700701	0.039039	0.14314314314314314	0.0940941	0.12912912912912913	0.023023023023023025	0.0680681	0.01001	0.019019	0.022022022022022022	0.5285285285285285	0.012012012012012012	0.019019	0.0650651	0.015015015015015015	0.022022022022022022	0.0660661	0.04004	0.013013013013013013	0.012012012012012012	0.022022022022022022	0.042042	0.00900901	0.013013013013013013
cg07112337	0.22422422422422422	0.16116116116116116	0.7197197197197197	0.003003	0.033033	0.015015015015015015	0.013013013013013013	0.00500501	0.2122122122122122	0.00900901	0.0980981	0.023023023023023025	0.033033	0.028028028028028028	0.016016016016016016	0.00600601	0.00700701	0.011011011011011011	0.2832832832832833	0.0640641	0.011011011011011011	0.033033	0.0660661	0.041041	0.2072072072072072	0.6106106106106106	0.2082082082082082	0.23523523523523523	0.032032	0.0640641	0.5195195195195195	0.0790791	0.3113113113113113	0.12012012012012012	0.45145145145145144	0.032032	0.062062062062062065	0.0890891	0.023023023023023025	0.017017017017017015	0.0770771	0.032032	0.044044044044044044	0.050050050050050046	0.012012012012012012	0.019019	0.012012012012012012	0.17417417417417416	0.00900901
cg22066180	0.14914914914914915	0.0960961	0.045045	0.004004	0.026026026026026026	0.00600601	0.025025025025025023	0.017017017017017015	0.044044044044044044	0.011011011011011011	0.015015015015015015	0.02002	0.0720721	0.5735735735735735	0.023023023023023025	0.00900901	0.016016016016016016	0.0890891	0.015015015015015015	0.04004	0.036036036036036036	0.5045045045045045	0.047047	0.00600601	0.12912912912912913	0.004004	0.13113113113113112	0.14214214214214213	0.5185185185185185	0.11711711711711711	0.057057057057057055	0.0970971	0.00700701	0.11311311311311312	0.056056056056056056	0.038038	0.04004	0.0780781	0.5665665665665666	0.014014014014014014	0.022022022022022022	0.033033	0.025025025025025023	0.26126126126126126	0.012012012012012012	0.015015015015015015	0.033033	0.00800801	0.014014014014014014
cg11692124	0.13013013013013014	0.017017017017017015	0.11511511511511512	0.00600601	0.00700701	0.00900901	0.0880881	0.042042	0.013013013013013013	0.11411411411411411	0.042042	0.019019	0.03003	0.039039	0.029029029029029027	0.002002	0.16116116116116116	0.03003	0.011011011011011011	0.0650651	0.3183183183183183	0.034034	0.023023023023023025	0.03003	0.032032	0.00500501	0.025025025025025023	0.0710711	0.037037037037037035	0.046046	0.10710710710710711	0.028028028028028028	0.00900901	0.026026026026026026	0.044044044044044044	0.019019	0.04004	0.028028028028028028	0.027027	0.019019	0.026026026026026026	0.018018018018018018	0.12512512512512514	0.019019	0.017017017017017015	0.01001	0.056056056056056056	0.012012012012012012	0.0600601
cg00512872	0.45945945945945943	0.0860861	0.023023023023023025	0.018018018018018018	0.018018018018018018	0.023023023023023025	0.013013013013013013	0.01001	0.046046	0.034034	0.00600601	0.014014014014014014	0.0740741	0.0510511	0.023023023023023025	0.00700701	0.37037037037037035	0.032032	0.34634634634634637	0.0530531	0.00600601	0.4924924924924925	0.12712712712712712	0.004004	0.0800801	0.00600601	0.43343343343343343	0.0800801	0.12112112112112113	0.0700701	0.0800801	0.0700701	0.015015015015015015	0.17217217217217218	0.031031031031031032	0.057057057057057055	0.16516516516516516	0.5525525525525525	0.0630631	0.0850851	0.03003	0.038038	0.4244244244244244	0.0740741	0.019019	0.2012012012012012	0.022022022022022022	0.00600601	0.00500501
cg27365701	0.055055055055055056	0.03003	0.04004	0.014014014014014014	0.018018018018018018	0.004004	0.018018018018018018	0.041041	0.0660661	0.050050050050050046	0.047047	0.017017017017017015	0.055055055055055056	0.062062062062062065	0.6296296296296297	0.01001	0.02002	0.025025025025025023	0.013013013013013013	0.033033	0.015015015015015015	0.055055055055055056	0.18118118118118118	0.039039	0.2032032032032032	0.012012012012012012	0.4964964964964965	0.4544544544544544	0.4984984984984985	0.5815815815815816	0.0700701	0.03003	0.00800801	0.028028028028028028	0.041041	0.1921921921921922	0.028028028028028028	0.27427427427427425	0.17417417417417416	0.013013013013013013	0.017017017017017015	0.045045	0.13713713713713713	0.027027	0.013013013013013013	0.031031031031031032	0.03003	0.00600601	0.022022022022022022
cg15341866	0.0910911	0.17217217217217218	0.025025025025025023	0.00700701	0.0590591	0.028028028028028028	0.032032	0.02002	0.043043043043043044	0.032032	0.031031031031031032	0.028028028028028028	0.0980981	0.033033	0.0540541	0.025025025025025023	0.031031031031031032	0.016016016016016016	0.029029029029029027	0.0660661	0.01001	0.045045	0.45545545545545546	0.02002	0.13213213213213212	0.014014014014014014	0.0850851	0.0940941	0.0540541	0.25625625625625625	0.041041	0.0900901	0.022022022022022022	0.041041	0.0800801	0.13513513513513514	0.045045	0.041041	0.036036036036036036	0.025025025025025023	0.038038	0.10010010010010009	0.041041	0.0660661	0.1831831831831832	0.03003	0.0920921	0.017017017017017015	0.021021
cg16814680	0.0740741	0.12112112112112113	0.00900901	0.12112112112112113	0.019019	0.0520521	0.023023023023023025	0.01001	0.015015015015015015	0.00500501	0.0740741	0.018018018018018018	0.035035035035035036	0.0510511	0.015015015015015015	0.00700701	0.018018018018018018	0.04004	0.015015015015015015	0.14414414414414414	0.00700701	0.048048	0.02002	0.021021	0.037037037037037035	0.02002	0.0990991	0.012012012012012012	0.044044044044044044	0.0770771	0.12712712712712712	0.037037037037037035	0.031031031031031032	0.0660661	0.039039	0.022022022022022022	0.0810811	0.0670671	0.015015015015015015	0.035035035035035036	0.14814814814814814	0.022022022022022022	0.023023023023023025	0.21521521521521522	0.016016016016016016	0.038038	0.014014014014014014	0.041041	0.003003
cg05279229	0.3213213213213213	0.23623623623623624	0.022022022022022022	0.011011011011011011	0.017017017017017015	0.02002	0.015015015015015015	0.017017017017017015	0.037037037037037035	0.025025025025025023	0.015015015015015015	0.014014014014014014	0.0600601	0.042042	0.033033	0.02002	0.021021	0.049049	0.028028028028028028	0.025025025025025023	0.01001	0.033033	0.056056056056056056	0.02002	0.21521521521521522	0.018018018018018018	0.0660661	0.027027	0.041041	0.3383383383383383	0.0690691	0.055055055055055056	0.023023023023023025	0.049049	0.0590591	0.027027	0.0670671	0.0880881	0.12912912912912913	0.033033	0.0640641	0.035035035035035036	0.0900901	0.016016016016016016	0.03003	0.0590591	0.056056056056056056	0.023023023023023025	0.013013013013013013
cg08599635	0.050050050050050046	0.0520521	0.036036036036036036	0.01001	0.015015015015015015	0.024024024024024024	0.02002	0.026026026026026026	0.0520521	0.022022022022022022	0.033033	0.023023023023023025	0.2922922922922923	0.25725725725725723	0.035035035035035036	0.021021	0.029029029029029027	0.00800801	0.026026026026026026	0.049049	0.00600601	0.12612612612612611	0.17017017017017017	0.021021	0.22522522522522523	0.016016016016016016	0.15115115115115116	0.1111111111111111	0.1921921921921922	0.14114114114114115	0.3333333333333333	0.1921921921921922	0.031031031031031032	0.0880881	0.018018018018018018	0.33433433433433435	0.0690691	0.11511511511511512	0.03003	0.039039	0.4224224224224224	0.041041	0.12512512512512514	0.0970971	0.021021	0.026026026026026026	0.013013013013013013	0.016016016016016016	0.011011011011011011
cg11121623	0.0530531	0.032032	0.024024024024024024	0.011011011011011011	0.019019	0.01001	0.018018018018018018	0.025025025025025023	0.14314314314314314	0.024024024024024024	0.026026026026026026	0.050050050050050046	0.0660661	0.022022022022022022	0.013013013013013013	0.012012012012012012	0.045045	0.026026026026026026	0.016016016016016016	0.0870871	0.00900901	0.0510511	0.15815815815815815	0.01001	0.40540540540540543	0.01001	0.042042	0.23623623623623624	0.043043043043043044	0.0600601	0.15515515515515516	0.0690691	0.011011011011011011	0.24224224224224225	0.0870871	0.0590591	0.1981981981981982	0.0520521	0.049049	0.016016016016016016	0.039039	0.046046	0.26726726726726724	0.24824824824824826	0.011011011011011011	0.015015015015015015	0.011011011011011011	0.015015015015015015	0.016016016016016016
cg20229025	0.044044044044044044	0.019019	0.011011011011011011	0.00500501	0.035035035035035036	0.013013013013013013	0.016016016016016016	0.055055055055055056	0.39539539539539537	0.021021	0.00700701	0.026026026026026026	0.050050050050050046	0.034034	0.5625625625625625	0.00900901	0.035035035035035036	0.029029029029029027	0.7777777777777778	0.039039	0.00500501	0.023023023023023025	0.039039	0.00500501	0.036036036036036036	0.004004	0.050050050050050046	0.034034	0.3083083083083083	0.0590591	0.033033	0.0980981	0.14514514514514515	0.038038	0.12012012012012012	0.022022022022022022	0.041041	0.45145145145145144	0.024024024024024024	0.022022022022022022	0.0740741	0.037037037037037035	0.034034	0.011011011011011011	0.016016016016016016	0.023023023023023025	0.034034	0.14414414414414414	0.011011011011011011
cg25835568	0.0780781	0.0530531	0.024024024024024024	0.00700701	0.01001	0.01001	0.01001	0.017017017017017015	0.04004	0.046046	0.022022022022022022	0.036036036036036036	0.11511511511511512	0.0700701	0.028028028028028028	0.021021	0.038038	0.035035035035035036	0.021021	0.047047	0.011011011011011011	0.046046	0.14314314314314314	0.025025025025025023	0.057057057057057055	0.013013013013013013	0.057057057057057055	0.0720721	0.062062062062062065	0.34034034034034033	0.0610611	0.0740741	0.021021	0.044044044044044044	0.22922922922922923	0.029029029029029027	0.0610611	0.043043043043043044	0.11411411411411411	0.027027	0.035035035035035036	0.035035035035035036	0.023023023023023025	0.025025025025025023	0.036036036036036036	0.035035035035035036	0.0600601	0.03003	0.11811811811811812
cg18805164	0.015015015015015015	0.026026026026026026	0.3353353353353353	0.03003	0.026026026026026026	0.0900901	0.044044044044044044	0.012012012012012012	0.04004	0.019019	0.039039	0.00700701	0.15215215215215216	0.013013013013013013	0.017017017017017015	0.12512512512512514	0.036036036036036036	0.031031031031031032	0.18618618618618618	0.0780781	0.00800801	0.055055055055055056	0.12612612612612611	0.015015015015015015	0.035035035035035036	0.003003	0.023023023023023025	0.0610611	0.1111111111111111	0.0610611	0.0610611	0.14414414414414414	0.046046	0.10510510510510511	0.0690691	0.042042	0.14014014014014015	0.20520520520520522	0.011011011011011011	0.012012012012012012	0.11911911911911911	0.1111111111111111	0.11611611611611611	0.01001	0.11711711711711711	0.021021	0.00600601	0.00800801	0.34534534534534533
cg18447972	0.045045	0.25625625625625625	0.6526526526526526	0.00500501	0.04004	0.00800801	0.017017017017017015	0.00700701	0.3253253253253253	0.024024024024024024	0.017017017017017015	0.026026026026026026	0.42342342342342343	0.0710711	0.0790791	0.00500501	0.012012012012012012	0.0710711	0.00500501	0.039039	0.038038	0.11511511511511512	0.10510510510510511	0.00900901	0.13513513513513514	0.00500501	0.3003003003003003	0.5305305305305306	0.12412412412412413	0.057057057057057055	0.0530531	0.0520521	0.012012012012012012	0.029029029029029027	0.12712712712712712	0.7187187187187187	0.022022022022022022	0.46446446446446443	0.044044044044044044	0.018018018018018018	0.021021	0.0770771	0.2272272272272272	0.042042	0.00800801	0.014014014014014014	0.011011011011011011	0.00700701	0.00500501
cg21270847	0.3813813813813814	0.0900901	0.02002	0.00700701	0.028028028028028028	0.021021	0.013013013013013013	0.015015015015015015	0.2982982982982983	0.02002	0.017017017017017015	0.027027	0.038038	0.026026026026026026	0.021021	0.011011011011011011	0.019019	0.01001	0.024024024024024024	0.026026026026026026	0.00700701	0.049049	0.2782782782782783	0.024024024024024024	0.29429429429429427	0.01001	0.0920921	0.44344344344344344	0.0790791	0.0600601	0.36736736736736736	0.3133133133133133	0.03003	0.0860861	0.034034	0.4274274274274274	0.0780781	0.0860861	0.40540540540540543	0.2182182182182182	0.031031031031031032	0.019019	0.29429429429429427	0.1991991991991992	0.032032	0.22522522522522523	0.015015015015015015	0.021021	0.00700701
cg06394109	0.0590591	0.0930931	0.5645645645645646	0.5905905905905906	0.0510511	0.4194194194194194	0.0830831	0.029029029029029027	0.016016016016016016	0.03003	0.5905905905905906	0.025025025025025023	0.2222222222222222	0.0820821	0.041041	0.00600601	0.013013013013013013	0.03003	0.00700701	0.049049	0.01001	0.039039	0.057057057057057055	0.011011011011011011	0.055055055055055056	0.30930930930930933	0.021021	0.024024024024024024	0.14414414414414414	0.0800801	0.023023023023023025	0.26726726726726724	0.021021	0.015015015015015015	0.0530531	0.024024024024024024	0.031031031031031032	0.019019	0.037037037037037035	0.028028028028028028	0.025025025025025023	0.049049	0.015015015015015015	0.024024024024024024	0.0950951	0.037037037037037035	0.015015015015015015	0.00800801	0.7987987987987988
cg01154445	0.0650651	0.0540541	0.6176176176176176	0.00900901	0.013013013013013013	0.017017017017017015	0.023023023023023025	0.058058058058058054	0.0790791	0.023023023023023025	0.10510510510510511	0.013013013013013013	0.0540541	0.035035035035035036	0.0920921	0.13913913913913914	0.017017017017017015	0.031031031031031032	0.016016016016016016	0.039039	0.00900901	0.1941941941941942	0.15815815815815815	0.013013013013013013	0.0800801	0.01001	0.35535535535535534	0.0680681	0.034034	0.0710711	0.0850851	0.0590591	0.011011011011011011	0.49149149149149146	0.057057057057057055	0.0690691	0.48848848848848847	0.025025025025025023	0.0530531	0.00700701	0.034034	0.0510511	0.14614614614614616	0.3003003003003003	0.00800801	0.018018018018018018	0.32932932932932935	0.17417417417417416	0.037037037037037035
cg25134647	0.22422422422422422	0.2132132132132132	0.10010010010010009	0.002002	0.013013013013013013	0.013013013013013013	0.25825825825825827	0.0950951	0.01001	0.1091091091091091	0.00700701	0.026026026026026026	0.0650651	0.02002	0.012012012012012012	0.011011011011011011	0.1891891891891892	0.00900901	0.10510510510510511	0.014014014014014014	0.003003	0.056056056056056056	0.013013013013013013	0.00900901	0.057057057057057055	0.0700701	0.025025025025025023	0.024024024024024024	0.27427427427427425	0.041041	0.024024024024024024	0.03003	0.0780781	0.0600601	0.025025025025025023	0.17617617617617617	0.1091091091091091	0.17117117117117117	0.013013013013013013	0.014014014014014014	0.016016016016016016	0.22622622622622623	0.018018018018018018	0.015015015015015015	0.015015015015015015	0.015015015015015015	0.039039	0.0670671	0.1021021021021021
cg14527333	0.44244244244244246	0.46646646646646645	0.024024024024024024	0.0860861	0.23523523523523523	0.041041	0.024024024024024024	0.0660661	0.0920921	0.038038	0.12212212212212212	0.13113113113113112	0.056056056056056056	0.048048	0.1091091091091091	0.01001	0.02002	0.0860861	0.058058058058058054	0.041041	0.021021	0.021021	0.3533533533533533	0.062062062062062065	0.045045	0.013013013013013013	0.032032	0.4824824824824825	0.056056056056056056	0.4244244244244244	0.047047	0.0900901	0.0670671	0.03003	0.3613613613613614	0.021021	0.0690691	0.043043043043043044	0.0720721	0.0890891	0.021021	0.058058058058058054	0.02002	0.036036036036036036	0.042042	0.0640641	0.032032	0.1061061061061061	0.037037037037037035
cg24349631	0.22422422422422422	0.019019	0.015015015015015015	0.00700701	0.00500501	0.021021	0.013013013013013013	0.02002	0.00900901	0.03003	0.022022022022022022	0.012012012012012012	0.7977977977977978	0.019019	0.013013013013013013	0.00600601	0.986987	0.019019	0.00500501	0.013013013013013013	0.00600601	0.0820821	0.02002	0.00600601	0.0970971	0.004004	0.029029029029029027	0.36036036036036034	0.028028028028028028	0.033033	0.025025025025025023	0.033033	0.012012012012012012	0.024024024024024024	0.04004	0.04004	0.024024024024024024	0.032032	0.038038	0.014014014014014014	0.14014014014014015	0.0540541	0.019019	0.017017017017017015	0.00900901	0.015015015015015015	0.023023023023023025	0.00500501	0.018018018018018018
cg22187354	0.1981981981981982	0.032032	0.0680681	0.055055055055055056	0.01001	0.011011011011011011	0.029029029029029027	0.027027	0.039039	0.034034	0.015015015015015015	0.0910911	0.026026026026026026	0.018018018018018018	0.033033	0.043043043043043044	0.011011011011011011	0.01001	0.00900901	0.04004	0.00800801	0.023023023023023025	0.35435435435435436	0.00900901	0.14914914914914915	0.048048	0.042042	0.028028028028028028	0.31431431431431434	0.038038	0.021021	0.044044044044044044	0.2112112112112112	0.15015015015015015	0.0520521	0.042042	0.044044044044044044	0.024024024024024024	0.0650651	0.014014014014014014	0.3253253253253253	0.035035035035035036	0.03003	0.049049	0.00800801	0.024024024024024024	0.017017017017017015	0.026026026026026026	0.013013013013013013
cg06526980	0.48148148148148145	0.041041	0.02002	0.00700701	0.00900901	0.026026026026026026	0.038038	0.031031031031031032	0.022022022022022022	0.014014014014014014	0.011011011011011011	0.02002	0.5525525525525525	0.12912912912912913	0.0700701	0.014014014014014014	0.033033	0.021021	0.016016016016016016	0.0600601	0.017017017017017015	0.10010010010010009	0.3863863863863864	0.025025025025025023	0.046046	0.01001	0.1031031031031031	0.0830831	0.5005005005005005	0.0590591	0.024024024024024024	0.22022022022022023	0.015015015015015015	0.055055055055055056	0.042042	0.044044044044044044	0.031031031031031032	0.3333333333333333	0.0710711	0.021021	0.032032	0.14014014014014015	0.029029029029029027	0.37537537537537535	0.018018018018018018	0.034034	0.025025025025025023	0.0880881	0.023023023023023025
cg22891070	0.20020020020020018	0.4874874874874875	0.025025025025025023	0.003003	0.4044044044044044	0.046046	0.19019019019019018	0.01001	0.031031031031031032	0.015015015015015015	0.017017017017017015	0.6416416416416416	0.6156156156156156	0.057057057057057055	0.037037037037037035	0.00900901	0.00900901	0.018018018018018018	0.23623623623623624	0.11511511511511512	0.00600601	0.024024024024024024	0.0990991	0.017017017017017015	0.2822822822822823	0.0510511	0.6486486486486487	0.28928928928928926	0.058058058058058054	0.0850851	0.047047	0.11411411411411411	0.0720721	0.7977977977977978	0.029029029029029027	0.033033	0.7237237237237237	0.7167167167167167	0.1041041041041041	0.7767767767767768	0.8068068068068068	0.019019	0.49149149149149146	0.0530531	0.0940941	0.4494494494494494	0.02002	0.013013013013013013	0.014014014014014014
cg22054918	0.031031031031031032	0.055055055055055056	0.014014014014014014	0.01001	0.01001	0.00600601	0.014014014014014014	0.026026026026026026	0.036036036036036036	0.023023023023023025	0.016016016016016016	0.024024024024024024	0.049049	0.19119119119119118	0.016016016016016016	0.049049	0.035035035035035036	0.04004	0.00900901	0.044044044044044044	0.02002	0.3173173173173173	0.0520521	0.00700701	0.0740741	0.00500501	0.056056056056056056	0.0730731	0.1961961961961962	0.0760761	0.0760761	0.0630631	0.00900901	0.0760761	0.0690691	0.015015015015015015	0.0710711	0.03003	0.04004	0.013013013013013013	0.024024024024024024	0.021021	0.025025025025025023	0.034034	0.033033	0.019019	0.017017017017017015	0.00600601	0.38538538538538536
cg12911732	0.0720721	0.0510511	0.041041	0.043043043043043044	0.012012012012012012	0.6406406406406406	0.019019	0.039039	0.016016016016016016	0.17417417417417416	0.00700701	0.032032	0.0540541	0.032032	0.0530531	0.035035035035035036	0.014014014014014014	0.019019	0.2502502502502503	0.0830831	0.6136136136136137	0.021021	0.2012012012012012	0.6306306306306306	0.12212212212212212	0.6296296296296297	0.029029029029029027	0.1111111111111111	0.10510510510510511	0.13113113113113112	0.036036036036036036	0.3733733733733734	0.44644644644644643	0.14414414414414414	0.4964964964964965	0.0520521	0.24124124124124124	0.0540541	0.0640641	0.4094094094094094	0.021021	0.0650651	0.5465465465465466	0.14414414414414414	0.0670671	0.22122122122122123	0.11211211211211211	0.17317317317317318	0.004004
cg16370398	0.17517517517517517	0.015015015015015015	0.04004	0.00700701	0.025025025025025023	0.0700701	0.12312312312312312	0.00500501	0.043043043043043044	0.00600601	0.00900901	0.021021	0.045045	0.0640641	0.034034	0.014014014014014014	0.02002	0.033033	0.20020020020020018	0.0600601	0.004004	0.029029029029029027	0.1031031031031031	0.02002	0.2862862862862863	0.00700701	0.032032	0.3333333333333333	0.028028028028028028	0.0520521	0.0660661	0.062062062062062065	0.00700701	0.018018018018018018	0.0650651	0.0600601	0.022022022022022022	0.033033	0.033033	0.018018018018018018	0.045045	0.011011011011011011	0.028028028028028028	0.031031031031031032	0.014014014014014014	0.019019	0.015015015015015015	0.00600601	0.00700701
cg10754215	0.0880881	0.12812812812812813	0.035035035035035036	0.00900901	0.025025025025025023	0.025025025025025023	0.02002	0.022022022022022022	0.021021	0.033033	0.036036036036036036	0.019019	0.24424424424424424	0.16216216216216217	0.1031031031031031	0.022022022022022022	0.014014014014014014	0.27627627627627627	0.028028028028028028	0.6726726726726726	0.003003	0.044044044044044044	0.15215215215215216	0.025025025025025023	0.035035035035035036	0.014014014014014014	0.15815815815815815	0.16016016016016016	0.24724724724724725	0.12012012012012012	0.5975975975975976	0.34034034034034033	0.044044044044044044	0.0600601	0.5165165165165165	0.16516516516516516	0.0950951	0.055055055055055056	0.035035035035035036	0.00600601	0.03003	0.037037037037037035	0.049049	0.029029029029029027	0.12812812812812813	0.02002	0.0660661	0.029029029029029027	0.00800801
cg02899346	0.0990991	0.0510511	0.026026026026026026	0.01001	0.2832832832832833	0.026026026026026026	0.023023023023023025	0.015015015015015015	0.027027	0.023023023023023025	0.1971971971971972	0.02002	0.056056056056056056	0.3433433433433433	0.022022022022022022	0.013013013013013013	0.012012012012012012	0.0770771	0.00800801	0.018018018018018018	0.004004	0.027027	0.2062062062062062	0.00800801	0.0820821	0.00600601	0.036036036036036036	0.0750751	0.045045	0.0740741	0.4904904904904905	0.0750751	0.00700701	0.0810811	0.023023023023023025	0.018018018018018018	0.0600601	0.028028028028028028	0.2832832832832833	0.015015015015015015	0.36036036036036034	0.032032	0.038038	0.0780781	0.01001	0.03003	0.016016016016016016	0.00600601	0.013013013013013013
cg01246520	0.11711711711711711	0.049049	0.0870871	0.01001	0.023023023023023025	0.026026026026026026	0.0520521	0.028028028028028028	0.025025025025025023	0.048048	0.021021	0.032032	0.033033	0.046046	0.13113113113113112	0.022022022022022022	0.031031031031031032	0.022022022022022022	0.038038	0.0520521	0.004004	0.16516516516516516	0.13613613613613612	0.026026026026026026	0.0810811	0.021021	0.0680681	0.1061061061061061	0.047047	0.2752752752752753	0.0900901	0.037037037037037035	0.050050050050050046	0.0870871	0.044044044044044044	0.0670671	0.11811811811811812	0.04004	0.047047	0.1111111111111111	0.026026026026026026	0.0640641	0.15415415415415415	0.19019019019019018	0.013013013013013013	0.13613613613613612	0.025025025025025023	0.036036036036036036	0.00600601
cg11862144	0.035035035035035036	0.16216216216216217	0.015015015015015015	0.00600601	0.00900901	0.012012012012012012	0.19519519519519518	0.11311311311311312	0.6076076076076076	0.5775775775775776	0.4874874874874875	0.34734734734734735	0.11911911911911911	0.0710711	0.036036036036036036	0.01001	0.035035035035035036	0.023023023023023025	0.00900901	0.0990991	0.012012012012012012	0.019019	0.18118118118118118	0.00900901	0.0630631	0.013013013013013013	0.0510511	0.0540541	0.028028028028028028	0.0890891	0.023023023023023025	0.048048	0.0840841	0.12912912912912913	0.35235235235235235	0.024024024024024024	0.3233233233233233	0.037037037037037035	0.016016016016016016	0.027027	0.028028028028028028	0.027027	0.047047	0.037037037037037035	0.00700701	0.027027	0.021021	0.2012012012012012	0.00700701
cg03607220	0.04004	0.034034	0.013013013013013013	0.024024024024024024	0.011011011011011011	0.00500501	0.045045	0.00800801	0.00900901	0.038038	0.022022022022022022	0.011011011011011011	0.039039	0.0530531	0.025025025025025023	0.00800801	0.014014014014014014	0.019019	0.00900901	0.00900901	0.01001	0.024024024024024024	0.15515515515515516	0.00600601	0.0510511	0.00700701	0.25725725725725723	0.18018018018018017	0.041041	0.0760761	0.13613613613613612	0.046046	0.011011011011011011	0.04004	0.045045	0.0960961	0.0660661	0.025025025025025023	0.023023023023023025	0.024024024024024024	0.0720721	0.019019	0.021021	0.00900901	0.01001	0.029029029029029027	0.0700701	0.00800801	0.0730731
cg22076311	0.2062062062062062	0.056056056056056056	0.2012012012012012	0.00600601	0.043043043043043044	0.1061061061061061	0.00900901	0.024024024024024024	0.00500501	0.032032	0.03003	0.015015015015015015	0.022022022022022022	0.0730731	0.3023023023023023	0.00900901	0.014014014014014014	0.04004	0.043043043043043044	0.10710710710710711	0.26726726726726724	0.04004	0.015015015015015015	0.0800801	0.026026026026026026	0.01001	0.24824824824824826	0.047047	0.0850851	0.17617617617617617	0.12612612612612611	0.04004	0.26326326326326327	0.0930931	0.12012012012012012	0.30430430430430433	0.24224224224224225	0.016016016016016016	0.02002	0.0830831	0.12312312312312312	0.10010010010010009	0.028028028028028028	0.0630631	0.00900901	0.028028028028028028	0.17917917917917917	0.046046	0.048048
cg12744859	0.15015015015015015	0.027027	0.056056056056056056	0.021021	0.17417417417417416	0.00800801	0.24124124124124124	0.24624624624624625	0.0760761	0.0600601	0.047047	0.014014014014014014	0.021021	0.03003	0.23323323323323322	0.024024024024024024	0.036036036036036036	0.056056056056056056	0.0640641	0.045045	0.013013013013013013	0.0520521	0.12612612612612611	0.047047	0.0600601	0.00700701	0.1031031031031031	0.11311311311311312	0.22622622622622623	0.0640641	0.014014014014014014	0.057057057057057055	0.035035035035035036	0.20020020020020018	0.0530531	0.057057057057057055	0.15515515515515516	0.013013013013013013	0.019019	0.034034	0.042042	0.12712712712712712	0.013013013013013013	0.028028028028028028	0.23023023023023023	0.04004	0.2072072072072072	0.042042	0.023023023023023025
cg12014181	0.048048	0.0890891	0.022022022022022022	0.003003	0.045045	0.12712712712712712	0.3433433433433433	0.039039	0.01001	0.00900901	0.017017017017017015	0.011011011011011011	0.016016016016016016	0.2122122122122122	0.0900901	0.011011011011011011	0.031031031031031032	0.019019	0.057057057057057055	0.11311311311311312	0.00800801	0.0970971	0.38538538538538536	0.011011011011011011	0.0720721	0.00800801	0.029029029029029027	0.048048	0.050050050050050046	0.25225225225225223	0.11511511511511512	0.24624624624624625	0.014014014014014014	0.14614614614614616	0.0690691	0.016016016016016016	0.01001	0.0730731	0.012012012012012012	0.11211211211211211	0.025025025025025023	0.11811811811811812	0.10510510510510511	0.0520521	0.00600601	0.062062062062062065	0.021021	0.00900901	0.028028028028028028
cg10064922	0.048048	0.0520521	0.031031031031031032	0.004004	0.012012012012012012	0.011011011011011011	0.048048	0.00700701	0.01001	0.015015015015015015	0.037037037037037035	0.022022022022022022	0.23423423423423423	0.18518518518518517	0.0660661	0.00600601	0.028028028028028028	0.033033	0.00700701	0.026026026026026026	0.003003	0.0900901	0.21521521521521522	0.00700701	0.0760761	0.00700701	0.035035035035035036	0.049049	0.14014014014014015	0.0750751	0.0860861	0.0510511	0.015015015015015015	0.023023023023023025	0.0540541	0.027027	0.023023023023023025	0.041041	0.016016016016016016	0.14114114114114115	0.28128128128128127	0.0590591	0.028028028028028028	0.043043043043043044	0.015015015015015015	0.0510511	0.018018018018018018	0.00800801	0.047047
cg02515217	0.14914914914914915	0.14614614614614616	0.0750751	0.003003	0.047047	0.13313313313313313	0.037037037037037035	0.012012012012012012	0.2852852852852853	0.0520521	0.00700701	0.031031031031031032	0.1111111111111111	0.16416416416416416	0.0930931	0.014014014014014014	0.038038	0.044044044044044044	0.0950951	0.031031031031031032	0.00900901	0.2732732732732733	0.15915915915915915	0.011011011011011011	0.0520521	0.00800801	0.035035035035035036	0.023023023023023025	0.047047	0.0750751	0.12012012012012012	0.0680681	0.00800801	0.055055055055055056	0.24624624624624625	0.0690691	0.33733733733733734	0.036036036036036036	0.041041	0.01001	0.055055055055055056	0.0520521	0.026026026026026026	0.0750751	0.01001	0.014014014014014014	0.0810811	0.00600601	0.02002
cg17949969	0.0700701	0.3283283283283283	0.026026026026026026	0.016016016016016016	0.028028028028028028	0.044044044044044044	0.015015015015015015	0.043043043043043044	0.057057057057057055	0.035035035035035036	0.035035035035035036	0.021021	0.12212212212212212	0.2132132132132132	0.035035035035035036	0.023023023023023025	0.016016016016016016	0.21521521521521522	0.033033	0.35835835835835833	0.004004	0.034034	0.16416416416416416	0.023023023023023025	0.043043043043043044	0.014014014014014014	0.4774774774774775	0.28928928928928926	0.3133133133133133	0.23923923923923923	0.0740741	0.33733733733733734	0.045045	0.0960961	0.30930930930930933	0.16316316316316315	0.44844844844844844	0.14514514514514515	0.027027	0.00900901	0.015015015015015015	0.019019	0.045045	0.018018018018018018	0.44244244244244246	0.016016016016016016	0.029029029029029027	0.041041	0.017017017017017015
cg24136740	0.0920921	0.13613613613613612	0.031031031031031032	0.00900901	0.0660661	0.024024024024024024	0.4124124124124124	0.035035035035035036	0.013013013013013013	0.032032	0.023023023023023025	0.024024024024024024	0.0680681	0.0590591	0.03003	0.023023023023023025	0.023023023023023025	0.023023023023023025	0.035035035035035036	0.036036036036036036	0.014014014014014014	0.2962962962962963	0.0700701	0.025025025025025023	0.38738738738738737	0.017017017017017015	0.13213213213213212	0.1041041041041041	0.056056056056056056	0.44144144144144143	0.039039	0.39039039039039036	0.016016016016016016	0.10710710710710711	0.0700701	0.0810811	0.0880881	0.10710710710710711	0.029029029029029027	0.026026026026026026	0.0890891	0.12212212212212212	0.25625625625625625	0.0770771	0.027027	0.044044044044044044	0.029029029029029027	0.17617617617617617	0.012012012012012012
cg18166376	0.038038	0.031031031031031032	0.23623623623623624	0.004004	0.03003	0.038038	0.013013013013013013	0.014014014014014014	0.03003	0.043043043043043044	0.0770771	0.013013013013013013	0.03003	0.0740741	0.36936936936936937	0.00700701	0.00600601	0.033033	0.025025025025025023	0.0680681	0.18018018018018017	0.048048	0.038038	0.0760761	0.0790791	0.00600601	0.2092092092092092	0.1831831831831832	0.056056056056056056	0.1061061061061061	0.0700701	0.04004	0.0590591	0.042042	0.0880881	0.1971971971971972	0.24924924924924924	0.03003	0.041041	0.016016016016016016	0.17017017017017017	0.0680681	0.036036036036036036	0.0920921	0.00600601	0.023023023023023025	0.015015015015015015	0.00600601	0.062062062062062065
cg13507084	0.10810810810810811	0.13413413413413414	0.48348348348348347	0.00600601	0.034034	0.015015015015015015	0.014014014014014014	0.02002	0.016016016016016016	0.023023023023023025	0.024024024024024024	0.02002	0.0990991	0.0510511	0.041041	0.019019	0.016016016016016016	0.03003	0.018018018018018018	0.0650651	0.00800801	0.0730731	0.28928928928928926	0.019019	0.11611611611611611	0.011011011011011011	0.055055055055055056	0.0700701	0.042042	0.0660661	0.48348348348348347	0.18018018018018017	0.0940941	0.15415415415415415	0.12112112112112113	0.026026026026026026	0.1971971971971972	0.14914914914914915	0.050050050050050046	0.034034	0.027027	0.023023023023023025	0.035035035035035036	0.2072072072072072	0.035035035035035036	0.049049	0.03003	0.00900901	0.011011011011011011
cg09579704	0.021021	0.4224224224224224	0.019019	0.003003	0.3063063063063063	0.011011011011011011	0.011011011011011011	0.00800801	0.022022022022022022	0.4244244244244244	0.013013013013013013	0.018018018018018018	0.5245245245245245	0.30430430430430433	0.16016016016016016	0.011011011011011011	0.016016016016016016	0.013013013013013013	0.00700701	0.015015015015015015	0.01001	0.0670671	0.02002	0.00600601	0.36936936936936937	0.00600601	0.5945945945945946	0.035035035035035036	0.14114114114114115	0.0660661	0.022022022022022022	0.31931931931931934	0.015015015015015015	0.6786786786786787	0.033033	0.2502502502502503	0.5335335335335335	0.6436436436436437	0.04004	0.043043043043043044	0.017017017017017015	0.042042	0.28428428428428426	0.021021	0.0870871	0.042042	0.0610611	0.00500501	0.00500501
cg23279522	0.17217217217217218	0.4274274274274274	0.0730731	0.02002	0.0710711	0.0630631	0.1831831831831832	0.031031031031031032	0.1061061061061061	0.02002	0.0680681	0.022022022022022022	0.0590591	0.4044044044044044	0.10710710710710711	0.022022022022022022	0.015015015015015015	0.11811811811811812	0.058058058058058054	0.0690691	0.004004	0.39539539539539537	0.0960961	0.036036036036036036	0.0650651	0.00600601	0.048048	0.43243243243243246	0.039039	0.0930931	0.1011011011011011	0.0540541	0.025025025025025023	0.024024024024024024	0.062062062062062065	0.1011011011011011	0.032032	0.0700701	0.4114114114114114	0.012012012012012012	0.023023023023023025	0.023023023023023025	0.032032	0.2962962962962963	0.016016016016016016	0.015015015015015015	0.0930931	0.036036036036036036	0.018018018018018018
cg11601027	0.017017017017017015	0.026026026026026026	0.2032032032032032	0.012012012012012012	0.014014014014014014	0.00700701	0.47847847847847846	0.032032	0.016016016016016016	0.12612612612612611	0.0610611	0.014014014014014014	0.0650651	0.024024024024024024	0.033033	0.00700701	0.038038	0.0510511	0.00900901	0.0660661	0.012012012012012012	0.15315315315315314	0.026026026026026026	0.00800801	0.5125125125125125	0.00900901	0.0740741	0.026026026026026026	0.046046	0.1111111111111111	0.055055055055055056	0.0690691	0.029029029029029027	0.0610611	0.058058058058058054	0.016016016016016016	0.062062062062062065	0.017017017017017015	0.0540541	0.035035035035035036	0.024024024024024024	0.04004	0.17217217217217218	0.023023023023023025	0.038038	0.016016016016016016	0.4024024024024024	0.00800801	0.036036036036036036
cg11713658	0.055055055055055056	0.024024024024024024	0.0910911	0.023023023023023025	0.029029029029029027	0.021021	0.4974974974974975	0.048048	0.0830831	0.0890891	0.0980981	0.036036036036036036	0.04004	0.27927927927927926	0.13813813813813813	0.029029029029029027	0.027027	0.021021	0.056056056056056056	0.11311311311311312	0.023023023023023025	0.021021	0.26226226226226224	0.04004	0.0750751	0.018018018018018018	0.046046	0.12012012012012012	0.12112112112112113	0.17117117117117117	0.036036036036036036	0.034034	0.027027	0.048048	0.11511511511511512	0.031031031031031032	0.048048	0.0630631	0.24124124124124124	0.015015015015015015	0.031031031031031032	0.34434434434434436	0.045045	0.3213213213213213	0.0590591	0.016016016016016016	0.0700701	0.03003	0.035035035035035036
cg03258727	0.0710711	0.1011011011011011	0.00800801	0.00500501	0.017017017017017015	0.015015015015015015	0.041041	0.013013013013013013	0.012012012012012012	0.014014014014014014	0.014014014014014014	0.014014014014014014	0.0650651	0.058058058058058054	0.023023023023023025	0.00800801	0.025025025025025023	0.0740741	0.023023023023023025	0.0600601	0.00500501	0.041041	0.0750751	0.011011011011011011	0.0520521	0.01001	0.0510511	0.0530531	0.12112112112112113	0.16216216216216217	0.042042	0.45645645645645644	0.017017017017017015	0.044044044044044044	0.5225225225225225	0.024024024024024024	0.056056056056056056	0.046046	0.036036036036036036	0.02002	0.0730731	0.12612612612612611	0.026026026026026026	0.1971971971971972	0.02002	0.032032	0.021021	0.019019	0.01001
cg18803147	0.14614614614614616	0.034034	0.18218218218218218	0.00600601	0.048048	0.3563563563563564	0.017017017017017015	0.015015015015015015	0.015015015015015015	0.7557557557557557	0.0760761	0.9039039039039038	0.039039	0.8488488488488488	0.045045	0.019019	0.034034	0.015015015015015015	0.015015015015015015	0.0950951	0.002002	0.014014014014014014	0.12812812812812813	0.8018018018018018	0.36936936936936937	0.24924924924924924	0.6956956956956957	0.11211211211211211	0.034034	0.16216216216216217	0.045045	0.7877877877877878	0.00900901	0.6216216216216216	0.028028028028028028	0.00700701	0.5685685685685685	0.7397397397397397	0.024024024024024024	0.037037037037037035	0.023023023023023025	0.037037037037037035	0.12512512512512514	0.01001	0.042042	0.0590591	0.024024024024024024	0.014014014014014014	0.6916916916916916
cg14859874	0.044044044044044044	0.056056056056056056	0.033033	0.055055055055055056	0.026026026026026026	0.0670671	0.02002	0.033033	0.013013013013013013	0.01001	0.022022022022022022	0.017017017017017015	0.032032	0.023023023023023025	0.3023023023023023	0.055055055055055056	0.01001	0.019019	0.017017017017017015	0.021021	0.00700701	0.14014014014014015	0.0750751	0.022022022022022022	0.043043043043043044	0.014014014014014014	0.028028028028028028	0.050050050050050046	0.028028028028028028	0.0520521	0.028028028028028028	0.036036036036036036	0.014014014014014014	0.11011011011011011	0.038038	0.028028028028028028	0.028028028028028028	0.14114114114114115	0.4224224224224224	0.026026026026026026	0.00900901	0.023023023023023025	0.026026026026026026	0.038038	0.016016016016016016	0.026026026026026026	0.013013013013013013	0.01001	0.039039
cg05477823	0.0680681	0.019019	0.022022022022022022	0.004004	0.038038	0.00700701	0.021021	0.00800801	0.03003	0.035035035035035036	0.041041	0.012012012012012012	0.027027	0.023023023023023025	0.12612612612612611	0.00800801	0.033033	0.032032	0.031031031031031032	0.029029029029029027	0.01001	0.036036036036036036	0.0730731	0.014014014014014014	0.057057057057057055	0.022022022022022022	0.13413413413413414	0.19119119119119118	0.057057057057057055	0.0800801	0.1841841841841842	0.043043043043043044	0.00700701	0.2182182182182182	0.034034	0.049049	0.0610611	0.21421421421421422	0.034034	0.04004	0.029029029029029027	0.028028028028028028	0.035035035035035036	0.024024024024024024	0.018018018018018018	0.1061061061061061	0.031031031031031032	0.022022022022022022	0.0630631
cg17485838	0.0830831	0.0690691	0.017017017017017015	0.00700701	0.04004	0.012012012012012012	0.057057057057057055	0.013013013013013013	0.04004	0.0530531	0.02002	0.024024024024024024	0.057057057057057055	0.038038	0.0770771	0.00500501	0.031031031031031032	0.0690691	0.01001	0.0820821	0.021021	0.042042	0.12012012012012012	0.011011011011011011	0.036036036036036036	0.02002	0.034034	0.048048	0.0630631	0.0770771	0.0780781	0.0700701	0.00800801	0.027027	0.11511511511511512	0.043043043043043044	0.019019	0.0530531	0.1011011011011011	0.029029029029029027	0.0540541	0.0630631	0.044044044044044044	0.015015015015015015	0.012012012012012012	0.035035035035035036	0.043043043043043044	0.00600601	0.016016016016016016
cg25360385	0.6006006006006006	0.0660661	0.042042	0.00900901	0.035035035035035036	0.00600601	0.036036036036036036	0.022022022022022022	0.047047	0.036036036036036036	0.036036036036036036	0.018018018018018018	0.0860861	0.16716716716716717	0.0610611	0.017017017017017015	0.1041041041041041	0.0600601	0.00600601	0.5305305305305306	0.003003	0.028028028028028028	0.1781781781781782	0.019019	0.14614614614614616	0.013013013013013013	0.037037037037037035	0.055055055055055056	0.049049	0.5285285285285285	0.44044044044044045	0.049049	0.016016016016016016	0.032032	0.5405405405405406	0.055055055055055056	0.0700701	0.03003	0.042042	0.012012012012012012	0.022022022022022022	0.019019	0.012012012012012012	0.0540541	0.019019	0.017017017017017015	0.12512512512512514	0.012012012012012012	0.016016016016016016
cg08188268	0.12112112112112113	0.0520521	0.019019	0.024024024024024024	0.031031031031031032	0.031031031031031032	0.033033	0.03003	0.0780781	0.0670671	0.027027	0.027027	0.042042	0.25625625625625625	0.039039	0.013013013013013013	0.034034	0.018018018018018018	0.03003	0.058058058058058054	0.012012012012012012	0.026026026026026026	0.0720721	0.035035035035035036	0.057057057057057055	0.019019	0.048048	0.1021021021021021	0.0530531	0.17517517517517517	0.050050050050050046	0.046046	0.016016016016016016	0.04004	0.11511511511511512	0.0510511	0.0790791	0.038038	0.12112112112112113	0.021021	0.024024024024024024	0.032032	0.028028028028028028	0.23223223223223222	0.039039	0.024024024024024024	0.03003	0.038038	0.028028028028028028
cg02984092	0.14614614614614616	0.019019	0.2682682682682683	0.017017017017017015	0.035035035035035036	0.014014014014014014	0.050050050050050046	0.026026026026026026	0.0540541	0.041041	0.038038	0.027027	0.046046	0.023023023023023025	0.045045	0.031031031031031032	0.024024024024024024	0.028028028028028028	0.018018018018018018	0.024024024024024024	0.034034	0.018018018018018018	0.3073073073073073	0.02002	0.23723723723723725	0.00900901	0.0650651	0.2782782782782783	0.028028028028028028	0.035035035035035036	0.25925925925925924	0.2752752752752753	0.023023023023023025	0.022022022022022022	0.0860861	0.01001	0.042042	0.046046	0.01001	0.013013013013013013	0.03003	0.016016016016016016	0.029029029029029027	0.024024024024024024	0.025025025025025023	0.013013013013013013	0.1031031031031031	0.021021	0.021021
cg06758255	0.15915915915915915	0.0690691	0.048048	0.015015015015015015	0.022022022022022022	0.025025025025025023	0.027027	0.0890891	0.0870871	0.016016016016016016	0.034034	0.022022022022022022	0.0790791	0.062062062062062065	0.026026026026026026	0.00800801	0.016016016016016016	0.033033	0.00700701	0.3433433433433433	0.00800801	0.2802802802802803	0.22022022022022023	0.019019	0.028028028028028028	0.00700701	0.031031031031031032	0.27227227227227224	0.19519519519519518	0.1021021021021021	0.019019	0.026026026026026026	0.015015015015015015	0.028028028028028028	0.0890891	0.057057057057057055	0.014014014014014014	0.029029029029029027	0.0770771	0.018018018018018018	0.2932932932932933	0.0760761	0.041041	0.16616616616616617	0.019019	0.022022022022022022	0.027027	0.044044044044044044	0.037037037037037035
cg03632704	0.11611611611611611	0.027027	0.0710711	0.001001	0.033033	0.016016016016016016	0.036036036036036036	0.00700701	0.028028028028028028	0.0710711	0.0530531	0.023023023023023025	0.033033	0.017017017017017015	0.012012012012012012	0.00500501	0.011011011011011011	0.034034	0.00900901	0.023023023023023025	0.24824824824824826	0.0830831	0.058058058058058054	0.011011011011011011	0.3983983983983984	0.00600601	0.0680681	0.38738738738738737	0.043043043043043044	0.12512512512512514	0.017017017017017015	0.046046	0.0510511	0.0610611	0.21021021021021022	0.056056056056056056	0.0710711	0.0730731	0.033033	0.0650651	0.0720721	0.055055055055055056	0.0750751	0.0700701	0.0660661	0.0600601	0.0700701	0.016016016016016016	0.15215215215215216
cg26354017	0.35035035035035034	0.037037037037037035	0.024024024024024024	0.013013013013013013	0.019019	0.017017017017017015	0.018018018018018018	0.015015015015015015	0.056056056056056056	0.029029029029029027	0.019019	0.013013013013013013	0.3003003003003003	0.019019	0.014014014014014014	0.058058058058058054	0.00800801	0.019019	0.018018018018018018	0.028028028028028028	0.0640641	0.043043043043043044	0.04004	0.16116116116116116	0.0660661	0.016016016016016016	0.037037037037037035	0.35835835835835833	0.035035035035035036	0.03003	0.037037037037037035	0.34734734734734735	0.01001	0.029029029029029027	0.032032	0.17717717717717718	0.3153153153153153	0.034034	0.10510510510510511	0.028028028028028028	0.024024024024024024	0.014014014014014014	0.032032	0.1091091091091091	0.031031031031031032	0.042042	0.016016016016016016	0.013013013013013013	0.015015015015015015
cg02714192	0.022022022022022022	0.1041041041041041	0.011011011011011011	0.00500501	0.01001	0.00800801	0.037037037037037035	0.0790791	0.02002	0.027027	0.026026026026026026	0.011011011011011011	0.25325325325325326	0.0630631	0.062062062062062065	0.24724724724724725	0.0510511	0.11211211211211211	0.017017017017017015	0.03003	0.011011011011011011	0.03003	0.0610611	0.035035035035035036	0.019019	0.015015015015015015	0.2832832832832833	0.046046	0.0980981	0.0890891	0.4034034034034034	0.1031031031031031	0.037037037037037035	0.4494494494494494	0.03003	0.03003	0.021021	0.14914914914914915	0.029029029029029027	0.037037037037037035	0.0540541	0.023023023023023025	0.04004	0.022022022022022022	0.016016016016016016	0.044044044044044044	0.018018018018018018	0.28928928928928926	0.011011011011011011
cg16622061	0.20520520520520522	0.35135135135135137	0.0510511	0.00500501	0.01001	0.34534534534534533	0.012012012012012012	0.5215215215215215	0.023023023023023025	0.016016016016016016	0.022022022022022022	0.3763763763763764	0.039039	0.0670671	0.0510511	0.23023023023023023	0.031031031031031032	0.021021	0.01001	0.023023023023023025	0.004004	0.019019	0.0530531	0.3063063063063063	0.055055055055055056	0.00900901	0.4824824824824825	0.3763763763763764	0.055055055055055056	0.0860861	0.033033	0.045045	0.4494494494494494	0.4874874874874875	0.027027	0.04004	0.28928928928928926	0.3153153153153153	0.2222222222222222	0.00800801	0.048048	0.0520521	0.016016016016016016	0.2752752752752753	0.019019	0.0990991	0.4264264264264264	0.014014014014014014	0.00800801
cg23108232	0.43543543543543545	0.021021	0.00900901	0.011011011011011011	0.023023023023023025	0.013013013013013013	0.024024024024024024	0.023023023023023025	0.055055055055055056	0.043043043043043044	0.042042	0.02002	0.3763763763763764	0.038038	0.011011011011011011	0.014014014014014014	0.04004	0.056056056056056056	0.011011011011011011	0.012012012012012012	0.012012012012012012	0.5845845845845846	0.0770771	0.012012012012012012	0.038038	0.011011011011011011	0.34534534534534533	0.44644644644644643	0.057057057057057055	0.2122122122122122	0.044044044044044044	0.031031031031031032	0.012012012012012012	0.2072072072072072	0.057057057057057055	0.41541541541541543	0.17017017017017017	0.45345345345345345	0.058058058058058054	0.00900901	0.032032	0.0650651	0.24124124124124124	0.0950951	0.011011011011011011	0.023023023023023025	0.021021	0.00700701	0.013013013013013013
cg14159672	0.35535535535535534	0.036036036036036036	0.01001	0.018018018018018018	0.029029029029029027	0.012012012012012012	0.028028028028028028	0.0830831	0.2042042042042042	0.0740741	0.017017017017017015	0.017017017017017015	0.38738738738738737	0.031031031031031032	0.014014014014014014	0.013013013013013013	0.00900901	0.028028028028028028	0.011011011011011011	0.032032	0.13313313313313313	0.04004	0.042042	0.13513513513513514	0.0670671	0.019019	0.036036036036036036	0.3363363363363363	0.21621621621621623	0.0530531	0.037037037037037035	0.38738738738738737	0.01001	0.03003	0.038038	0.22422422422422422	0.3313313313313313	0.033033	0.17617617617617617	0.029029029029029027	0.025025025025025023	0.018018018018018018	0.031031031031031032	0.23423423423423423	0.0680681	0.042042	0.017017017017017015	0.024024024024024024	0.00800801
cg14154784	0.1871871871871872	0.5245245245245245	0.035035035035035036	0.00700701	0.022022022022022022	0.016016016016016016	0.16816816816816815	0.038038	0.038038	0.031031031031031032	0.016016016016016016	0.022022022022022022	0.0630631	0.26326326326326327	0.0630631	0.00900901	0.018018018018018018	0.044044044044044044	0.00900901	0.0750751	0.00800801	0.013013013013013013	0.13813813813813813	0.024024024024024024	0.3053053053053053	0.00700701	0.046046	0.14614614614614616	0.17217217217217218	0.41541541541541543	0.0530531	0.5575575575575575	0.024024024024024024	0.026026026026026026	0.050050050050050046	0.032032	0.02002	0.22922922922922923	0.018018018018018018	0.013013013013013013	0.039039	0.0640641	0.017017017017017015	0.023023023023023025	0.014014014014014014	0.013013013013013013	0.056056056056056056	0.00600601	0.041041
cg12747056	0.0840841	0.42042042042042044	0.029029029029029027	0.00700701	0.022022022022022022	0.031031031031031032	0.035035035035035036	0.038038	0.036036036036036036	0.044044044044044044	0.03003	0.018018018018018018	0.2552552552552553	0.032032	0.024024024024024024	0.037037037037037035	0.012012012012012012	0.018018018018018018	0.014014014014014014	0.045045	0.012012012012012012	0.04004	0.13013013013013014	0.033033	0.5785785785785785	0.00900901	0.0590591	0.0540541	0.3103103103103103	0.5795795795795796	0.050050050050050046	0.1781781781781782	0.035035035035035036	0.0820821	0.0710711	0.050050050050050046	0.28128128128128127	0.17317317317317318	0.015015015015015015	0.039039	0.036036036036036036	0.017017017017017015	0.050050050050050046	0.039039	0.2802802802802803	0.044044044044044044	0.04004	0.011011011011011011	0.022022022022022022
cg20485607	0.0660661	0.0830831	0.0780781	0.014014014014014014	0.13713713713713713	0.0640641	0.016016016016016016	0.039039	0.028028028028028028	0.011011011011011011	0.00900901	0.019019	0.10710710710710711	0.12612612612612611	0.0540541	0.011011011011011011	0.016016016016016016	0.014014014014014014	0.011011011011011011	0.044044044044044044	0.04004	0.10010010010010009	0.11511511511511512	0.00600601	0.043043043043043044	0.012012012012012012	0.026026026026026026	0.15015015015015015	0.0830831	0.24024024024024024	0.024024024024024024	0.0720721	0.011011011011011011	0.034034	0.13313313313313313	0.026026026026026026	0.018018018018018018	0.016016016016016016	0.0680681	0.0920921	0.048048	0.11711711711711711	0.017017017017017015	0.029029029029029027	0.017017017017017015	0.11011011011011011	0.021021	0.00800801	0.0740741
cg02486855	0.050050050050050046	0.0520521	0.25725725725725723	0.00500501	0.043043043043043044	0.019019	0.0690691	0.011011011011011011	0.023023023023023025	0.018018018018018018	0.019019	0.021021	0.034034	0.0900901	0.028028028028028028	0.01001	0.3203203203203203	0.019019	0.017017017017017015	0.0900901	0.01001	0.022022022022022022	0.044044044044044044	0.017017017017017015	0.047047	0.00700701	0.056056056056056056	0.055055055055055056	0.13113113113113112	0.27227227227227224	0.0790791	0.0970971	0.016016016016016016	0.036036036036036036	0.0710711	0.033033	0.0520521	0.0720721	0.1011011011011011	0.046046	0.30430430430430433	0.046046	0.046046	0.031031031031031032	0.018018018018018018	0.0610611	0.015015015015015015	0.027027	0.00800801
cg18197377	0.1921921921921922	0.048048	0.01001	0.00500501	0.058058058058058054	0.00900901	0.00900901	0.043043043043043044	0.017017017017017015	0.013013013013013013	0.033033	0.016016016016016016	0.027027	0.021021	0.023023023023023025	0.00800801	0.018018018018018018	0.00900901	0.038038	0.0900901	0.00600601	0.058058058058058054	0.25325325325325326	0.037037037037037035	0.0520521	0.017017017017017015	0.037037037037037035	0.017017017017017015	0.023023023023023025	0.24924924924924924	0.038038	0.062062062062062065	0.018018018018018018	0.026026026026026026	0.0980981	0.017017017017017015	0.12812812812812813	0.021021	0.0930931	0.12112112112112113	0.03003	0.016016016016016016	0.018018018018018018	0.11411411411411411	0.016016016016016016	0.03003	0.022022022022022022	0.023023023023023025	0.00900901
cg22730412	0.21921921921921922	0.046046	0.38538538538538536	0.00600601	0.00900901	0.004004	0.00800801	0.014014014014014014	0.023023023023023025	0.025025025025025023	0.047047	0.25125125125125125	0.027027	0.0680681	0.035035035035035036	0.00500501	0.018018018018018018	0.013013013013013013	0.00900901	0.2912912912912913	0.003003	0.023023023023023025	0.046046	0.00600601	0.3003003003003003	0.00500501	0.4754754754754755	0.024024024024024024	0.14514514514514515	0.056056056056056056	0.049049	0.36536536536536535	0.00900901	0.44344344344344344	0.25325325325325326	0.3163163163163163	0.0640641	0.016016016016016016	0.1031031031031031	0.044044044044044044	0.10810810810810811	0.0540541	0.25425425425425424	0.041041	0.00600601	0.027027	0.013013013013013013	0.1041041041041041	0.003003
cg06701800	0.035035035035035036	0.038038	0.036036036036036036	0.011011011011011011	0.3613613613613614	0.13013013013013014	0.014014014014014014	0.029029029029029027	0.036036036036036036	0.00700701	0.0540541	0.026026026026026026	0.3783783783783784	0.0640641	0.022022022022022022	0.00600601	0.023023023023023025	0.036036036036036036	0.1041041041041041	0.045045	0.00800801	0.024024024024024024	0.055055055055055056	0.019019	0.027027	0.01001	0.019019	0.035035035035035036	0.017017017017017015	0.2042042042042042	0.037037037037037035	0.058058058058058054	0.033033	0.017017017017017015	0.3433433433433433	0.27227227227227224	0.2172172172172172	0.038038	0.034034	0.029029029029029027	0.022022022022022022	0.0640641	0.011011011011011011	0.036036036036036036	0.01001	0.048048	0.019019	0.015015015015015015	0.00500501
cg00799539	0.0710711	0.026026026026026026	0.024024024024024024	0.003003	0.036036036036036036	0.17017017017017017	0.0970971	0.00600601	0.017017017017017015	0.019019	0.015015015015015015	0.019019	0.14814814814814814	0.026026026026026026	0.12412412412412413	0.00900901	0.00700701	0.012012012012012012	0.01001	0.021021	0.1011011011011011	0.2062062062062062	0.13213213213213212	0.01001	0.23323323323323322	0.00900901	0.34734734734734735	0.057057057057057055	0.045045	0.13313313313313313	0.0530531	0.043043043043043044	0.12712712712712712	0.3383383383383383	0.0770771	0.027027	0.25925925925925924	0.2802802802802803	0.0640641	0.13513513513513514	0.12812812812812813	0.23523523523523523	0.1781781781781782	0.049049	0.10010010010010009	0.14514514514514515	0.0970971	0.025025025025025023	0.012012012012012012
cg08467103	0.044044044044044044	0.0700701	0.0780781	0.00600601	0.01001	0.00600601	0.026026026026026026	0.00900901	0.1041041041041041	0.045045	0.025025025025025023	0.024024024024024024	0.0800801	0.14014014014014015	0.0860861	0.011011011011011011	0.02002	0.018018018018018018	0.30930930930930933	0.26926926926926925	0.002002	0.0510511	0.0920921	0.00900901	0.048048	0.018018018018018018	0.034034	0.18118118118118118	0.026026026026026026	0.10010010010010009	0.03003	0.039039	0.00700701	0.027027	0.031031031031031032	0.03003	0.023023023023023025	0.27227227227227224	0.046046	0.04004	0.0640641	0.0710711	0.0880881	0.26426426426426425	0.02002	0.13213213213213212	0.033033	0.003003	0.017017017017017015
cg11793699	0.0690691	0.047047	0.029029029029029027	0.01001	0.23623623623623624	0.00700701	0.041041	0.014014014014014014	0.046046	0.029029029029029027	0.014014014014014014	0.014014014014014014	0.28928928928928926	0.0940941	0.023023023023023025	0.038038	0.035035035035035036	0.036036036036036036	0.01001	0.0520521	0.00600601	0.0840841	0.14614614614614616	0.015015015015015015	0.0940941	0.011011011011011011	0.15715715715715717	0.0850851	0.0930931	0.2802802802802803	0.036036036036036036	0.3383383383383383	0.011011011011011011	0.026026026026026026	0.0660661	0.03003	0.026026026026026026	0.0820821	0.03003	0.014014014014014014	0.0900901	0.017017017017017015	0.038038	0.1041041041041041	0.011011011011011011	0.015015015015015015	0.023023023023023025	0.00600601	0.01001
cg01778345	0.042042	0.016016016016016016	0.0840841	0.037037037037037035	0.012012012012012012	0.023023023023023025	0.015015015015015015	0.002002	0.028028028028028028	0.0520521	0.023023023023023025	0.013013013013013013	0.13713713713713713	0.024024024024024024	0.027027	0.013013013013013013	0.8648648648648649	0.00500501	0.0790791	0.043043043043043044	0.018018018018018018	0.0760761	0.0730731	0.00900901	0.15515515515515516	0.004004	0.0650651	0.35435435435435436	0.2122122122122122	0.0520521	0.043043043043043044	0.035035035035035036	0.3173173173173173	0.3913913913913914	0.5635635635635635	0.022022022022022022	0.0740741	0.11211211211211211	0.011011011011011011	0.022022022022022022	0.013013013013013013	0.12312312312312312	0.15915915915915915	0.5555555555555556	0.0980981	0.024024024024024024	0.011011011011011011	0.011011011011011011	0.043043043043043044
cg13813366	0.2882882882882883	0.12112112112112113	0.048048	0.022022022022022022	0.021021	0.0590591	0.032032	0.024024024024024024	0.0650651	0.034034	0.0510511	0.031031031031031032	0.3613613613613614	0.16516516516516516	0.0940941	0.037037037037037035	0.01001	0.016016016016016016	0.037037037037037035	0.2272272272272272	0.018018018018018018	0.02002	0.0990991	0.043043043043043044	0.042042	0.017017017017017015	0.031031031031031032	0.14714714714714713	0.1841841841841842	0.10710710710710711	0.15215215215215216	0.11611611611611611	0.02002	0.0530531	0.1091091091091091	0.016016016016016016	0.0840841	0.0810811	0.1111111111111111	0.13213213213213212	0.0520521	0.050050050050050046	0.056056056056056056	0.025025025025025023	0.0650651	0.11411411411411411	0.027027	0.0540541	0.018018018018018018
cg08290076	0.0910911	0.0990991	0.2652652652652653	0.016016016016016016	0.024024024024024024	0.033033	0.043043043043043044	0.043043043043043044	0.0860861	0.014014014014014014	0.0730731	0.016016016016016016	0.0600601	0.058058058058058054	0.04004	0.003003	0.024024024024024024	0.0640641	0.023023023023023025	0.015015015015015015	0.021021	0.11011011011011011	0.14614614614614616	0.015015015015015015	0.0820821	0.015015015015015015	0.0970971	0.0650651	0.0720721	0.16416416416416416	0.1021021021021021	0.043043043043043044	0.0820821	0.0760761	0.0840841	0.015015015015015015	0.038038	0.045045	0.0790791	0.015015015015015015	0.036036036036036036	0.0700701	0.0670671	0.0590591	0.00900901	0.017017017017017015	0.0740741	0.013013013013013013	0.027027
cg15376615	0.043043043043043044	0.0540541	0.041041	0.00700701	0.035035035035035036	0.012012012012012012	0.027027	0.02002	0.017017017017017015	0.011011011011011011	0.018018018018018018	0.038038	0.48648648648648646	0.029029029029029027	0.019019	0.022022022022022022	0.6406406406406406	0.035035035035035036	0.01001	0.034034	0.0640641	0.2772772772772773	0.13413413413413414	0.00700701	0.3113113113113113	0.00500501	0.0510511	0.016016016016016016	0.0510511	0.0860861	0.0540541	0.042042	0.013013013013013013	0.046046	0.045045	0.016016016016016016	0.045045	0.031031031031031032	0.025025025025025023	0.016016016016016016	0.23023023023023023	0.036036036036036036	0.045045	0.016016016016016016	0.022022022022022022	0.014014014014014014	0.46646646646646645	0.00700701	0.016016016016016016
cg00568384	0.15715715715715717	0.14414414414414414	0.058058058058058054	0.00600601	0.16916916916916916	0.00900901	0.038038	0.012012012012012012	0.0680681	0.016016016016016016	0.042042	0.031031031031031032	0.13813813813813813	0.25425425425425424	0.035035035035035036	0.014014014014014014	0.016016016016016016	0.014014014014014014	0.02002	0.0830831	0.01001	0.033033	0.1881881881881882	0.00800801	0.16816816816816815	0.014014014014014014	0.037037037037037035	0.10510510510510511	0.12612612612612611	0.2902902902902903	0.12612612612612611	0.045045	0.016016016016016016	0.031031031031031032	0.050050050050050046	0.062062062062062065	0.0780781	0.0900901	0.048048	0.014014014014014014	0.027027	0.0930931	0.13913913913913914	0.17317317317317318	0.013013013013013013	0.1031031031031031	0.13413413413413414	0.00800801	0.02002
cg21823502	0.028028028028028028	0.22122122122122123	0.01001	0.00500501	0.0950951	0.002002	0.011011011011011011	0.4954954954954955	0.024024024024024024	0.015015015015015015	0.00800801	0.014014014014014014	0.04004	0.035035035035035036	0.16616616616616617	0.00500501	0.0590591	0.021021	0.10710710710710711	0.048048	0.00600601	0.2112112112112112	0.03003	0.00500501	0.021021	0.00500501	0.044044044044044044	0.043043043043043044	0.019019	0.27927927927927926	0.04004	0.023023023023023025	0.22822822822822822	0.022022022022022022	0.2932932932932933	0.028028028028028028	0.015015015015015015	0.022022022022022022	0.0610611	0.012012012012012012	0.24324324324324323	0.029029029029029027	0.02002	0.10710710710710711	0.014014014014014014	0.022022022022022022	0.23823823823823823	0.004004	0.003003
cg06787912	0.046046	0.028028028028028028	0.013013013013013013	0.00700701	0.031031031031031032	0.013013013013013013	0.0630631	0.023023023023023025	0.048048	0.042042	0.025025025025025023	0.034034	0.048048	0.028028028028028028	0.0870871	0.021021	0.021021	0.044044044044044044	0.013013013013013013	0.04004	0.00800801	0.2092092092092092	0.12212212212212212	0.012012012012012012	0.23923923923923923	0.00900901	0.058058058058058054	0.0910911	0.04004	0.26926926926926925	0.0920921	0.12412412412412413	0.012012012012012012	0.042042	0.14814814814814814	0.17917917917917917	0.039039	0.0510511	0.1111111111111111	0.0630631	0.0810811	0.22122122122122123	0.11311311311311312	0.0510511	0.026026026026026026	0.1941941941941942	0.015015015015015015	0.01001	0.019019
cg26337070	0.28928928928928926	0.042042	0.037037037037037035	0.015015015015015015	0.011011011011011011	0.014014014014014014	0.018018018018018018	0.021021	0.022022022022022022	0.012012012012012012	0.032032	0.025025025025025023	0.037037037037037035	0.034034	0.037037037037037035	0.002002	0.027027	0.16216216216216217	0.016016016016016016	0.27227227227227224	0.004004	0.6056056056056056	0.0820821	0.00900901	0.048048	0.00800801	0.6856856856856857	0.3013013013013013	0.2932932932932933	0.036036036036036036	0.02002	0.3153153153153153	0.12912912912912913	0.1041041041041041	0.029029029029029027	0.026026026026026026	0.024024024024024024	0.1981981981981982	0.016016016016016016	0.019019	0.019019	0.047047	0.13613613613613612	0.1021021021021021	0.011011011011011011	0.013013013013013013	0.016016016016016016	0.00900901	0.035035035035035036
cg09569760	0.0820821	0.047047	0.022022022022022022	0.00500501	0.047047	0.017017017017017015	0.032032	0.028028028028028028	0.041041	0.031031031031031032	0.024024024024024024	0.014014014014014014	0.10010010010010009	0.042042	0.0590591	0.024024024024024024	0.014014014014014014	0.017017017017017015	0.016016016016016016	0.044044044044044044	0.00600601	0.04004	0.36036036036036034	0.021021	0.26426426426426425	0.012012012012012012	0.0520521	0.0730731	0.042042	0.6806806806806807	0.4794794794794795	0.0970971	0.035035035035035036	0.049049	0.4494494494494494	0.016016016016016016	0.049049	0.037037037037037035	0.0540541	0.027027	0.0730731	0.027027	0.035035035035035036	0.03003	0.041041	0.025025025025025023	0.021021	0.016016016016016016	0.021021
cg22610655	0.049049	0.0610611	0.11811811811811812	0.00500501	0.032032	0.013013013013013013	0.029029029029029027	0.011011011011011011	0.011011011011011011	0.018018018018018018	0.0710711	0.02002	0.043043043043043044	0.14014014014014015	0.10510510510510511	0.011011011011011011	0.025025025025025023	0.043043043043043044	0.027027	0.028028028028028028	0.00600601	0.034034	0.18018018018018017	0.00600601	0.050050050050050046	0.011011011011011011	0.042042	0.033033	0.032032	0.0800801	0.0880881	0.041041	0.011011011011011011	0.0610611	0.14714714714714713	0.0530531	0.058058058058058054	0.0670671	0.018018018018018018	0.035035035035035036	0.0880881	0.0540541	0.042042	0.0740741	0.027027	0.037037037037037035	0.0880881	0.00900901	0.00500501
cg25140190	0.23123123123123124	0.058058058058058054	0.0520521	0.013013013013013013	0.027027	0.024024024024024024	0.021021	0.031031031031031032	0.0590591	0.042042	0.042042	0.02002	0.055055055055055056	0.037037037037037035	0.1011011011011011	0.012012012012012012	0.016016016016016016	0.017017017017017015	0.038038	0.0650651	0.022022022022022022	0.32732732732732733	0.2112112112112112	0.02002	0.14614614614614616	0.02002	0.049049	0.16516516516516516	0.0610611	0.33233233233233234	0.036036036036036036	0.3113113113113113	0.021021	0.023023023023023025	0.16716716716716717	0.025025025025025023	0.024024024024024024	0.037037037037037035	0.031031031031031032	0.012012012012012012	0.028028028028028028	0.11911911911911911	0.021021	0.4094094094094094	0.035035035035035036	0.02002	0.048048	0.014014014014014014	0.03003
cg03890368	0.032032	0.0950951	0.018018018018018018	0.00800801	0.0680681	0.016016016016016016	0.0670671	0.021021	0.02002	0.017017017017017015	0.011011011011011011	0.011011011011011011	0.1891891891891892	0.038038	0.025025025025025023	0.016016016016016016	0.017017017017017015	0.044044044044044044	0.013013013013013013	0.056056056056056056	0.00500501	0.0690691	0.055055055055055056	0.014014014014014014	0.15615615615615616	0.00700701	0.03003	0.033033	0.1881881881881882	0.3163163163163163	0.10710710710710711	0.057057057057057055	0.014014014014014014	0.0600601	0.0890891	0.038038	0.0950951	0.13813813813813813	0.0640641	0.018018018018018018	0.1011011011011011	0.032032	0.028028028028028028	0.049049	0.031031031031031032	0.023023023023023025	0.044044044044044044	0.015015015015015015	0.00900901
cg07277618	0.12212212212212212	0.15515515515515516	0.1091091091091091	0.012012012012012012	0.1961961961961962	0.019019	0.11311311311311312	0.027027	0.056056056056056056	0.057057057057057055	0.047047	0.037037037037037035	0.023023023023023025	0.038038	0.01001	0.014014014014014014	0.031031031031031032	0.019019	0.045045	0.037037037037037035	0.00900901	0.026026026026026026	0.0720721	0.024024024024024024	0.044044044044044044	0.014014014014014014	0.14614614614614616	0.0690691	0.031031031031031032	0.16916916916916916	0.025025025025025023	0.11511511511511512	0.043043043043043044	0.0970971	0.12512512512512514	0.03003	0.021021	0.11011011011011011	0.0770771	0.029029029029029027	0.0630631	0.0860861	0.029029029029029027	0.0670671	0.024024024024024024	0.042042	0.022022022022022022	0.034034	0.02002
cg27317046	0.14414414414414414	0.17017017017017017	0.023023023023023025	0.012012012012012012	0.11511511511511512	0.042042	0.1891891891891892	0.03003	0.044044044044044044	0.012012012012012012	0.019019	0.028028028028028028	0.14814814814814814	0.1881881881881882	0.044044044044044044	0.018018018018018018	0.01001	0.017017017017017015	0.00900901	0.050050050050050046	0.016016016016016016	0.048048	0.4144144144144144	0.023023023023023025	0.16116116116116116	0.021021	0.13213213213213212	0.0860861	0.15215215215215216	0.13213213213213212	0.029029029029029027	0.14914914914914915	0.04004	0.0670671	0.046046	0.049049	0.0740741	0.0650651	0.1061061061061061	0.017017017017017015	0.057057057057057055	0.0850851	0.1061061061061061	0.24724724724724725	0.047047	0.027027	0.22822822822822822	0.014014014014014014	0.019019
cg09550083	0.056056056056056056	0.041041	0.00900901	0.025025025025025023	0.025025025025025023	0.0530531	0.00600601	0.022022022022022022	0.0530531	0.041041	0.39039039039039036	0.018018018018018018	0.11711711711711711	0.0640641	0.021021	0.031031031031031032	0.004004	0.016016016016016016	0.057057057057057055	0.046046	0.002002	0.12512512512512514	0.13313313313313313	0.039039	0.048048	0.024024024024024024	0.1781781781781782	0.021021	0.0910911	0.0640641	0.023023023023023025	0.02002	0.04004	0.0810811	0.11711711711711711	0.013013013013013013	0.2072072072072072	0.022022022022022022	0.0810811	0.019019	0.043043043043043044	0.012012012012012012	0.022022022022022022	0.047047	0.029029029029029027	0.023023023023023025	0.027027	0.041041	0.018018018018018018
cg19953427	0.15615615615615616	0.0590591	0.035035035035035036	0.00800801	0.00700701	0.00500501	0.035035035035035036	0.00900901	0.044044044044044044	0.015015015015015015	0.029029029029029027	0.23123123123123124	0.33433433433433435	0.35735735735735735	0.029029029029029027	0.019019	0.018018018018018018	0.0520521	0.015015015015015015	0.026026026026026026	0.004004	0.15115115115115116	0.46146146146146144	0.004004	0.23523523523523523	0.004004	0.31431431431431434	0.18618618618618618	0.023023023023023025	0.22022022022022023	0.0730731	0.28428428428428426	0.00900901	0.26626626626626626	0.038038	0.032032	0.12412412412412413	0.14414414414414414	0.022022022022022022	0.015015015015015015	0.0630631	0.012012012012012012	0.23723723723723725	0.3983983983983984	0.013013013013013013	0.00800801	0.036036036036036036	0.013013013013013013	0.00800801
cg12058875	0.047047	0.13513513513513514	0.056056056056056056	0.00600601	0.025025025025025023	0.00800801	0.0750751	0.023023023023023025	0.0530531	0.038038	0.031031031031031032	0.046046	0.14514514514514515	0.02002	0.03003	0.015015015015015015	0.015015015015015015	0.058058058058058054	0.014014014014014014	0.15015015015015015	0.00800801	0.0520521	0.13113113113113112	0.00700701	0.17017017017017017	0.021021	0.13613613613613612	0.11611611611611611	0.037037037037037035	0.1831831831831832	0.037037037037037035	0.0980981	0.00600601	0.028028028028028028	0.0870871	0.0810811	0.0720721	0.032032	0.0870871	0.031031031031031032	0.0760761	0.14114114114114115	0.11411411411411411	0.0610611	0.022022022022022022	0.0950951	0.018018018018018018	0.00600601	0.037037037037037035
cg04737131	0.038038	0.11511511511511512	0.027027	0.00600601	0.0870871	0.019019	0.11911911911911911	0.00800801	0.032032	0.046046	0.0750751	0.033033	0.043043043043043044	0.0970971	0.0790791	0.004004	0.26926926926926925	0.041041	0.12412412412412413	0.0980981	0.055055055055055056	0.045045	0.13713713713713713	0.015015015015015015	0.031031031031031032	0.00800801	0.14014014014014015	0.0850851	0.042042	0.13513513513513514	0.29429429429429427	0.0790791	0.016016016016016016	0.026026026026026026	0.10010010010010009	0.024024024024024024	0.016016016016016016	0.033033	0.050050050050050046	0.10810810810810811	0.4244244244244244	0.057057057057057055	0.14714714714714713	0.017017017017017015	0.00600601	0.0520521	0.03003	0.00700701	0.017017017017017015
cg19743103	0.041041	0.12012012012012012	0.017017017017017015	0.003003	0.015015015015015015	0.013013013013013013	0.017017017017017015	0.00700701	0.028028028028028028	0.017017017017017015	0.017017017017017015	0.0530531	0.031031031031031032	0.12512512512512514	0.028028028028028028	0.004004	0.01001	0.018018018018018018	0.0880881	0.024024024024024024	0.00900901	0.024024024024024024	0.13313313313313313	0.00900901	0.0680681	0.1091091091091091	0.0960961	0.0610611	0.043043043043043044	0.036036036036036036	0.5885885885885885	0.44244244244244246	0.017017017017017015	0.045045	0.025025025025025023	0.3883883883883884	0.026026026026026026	0.21521521521521522	0.028028028028028028	0.0540541	0.0950951	0.31931931931931934	0.1971971971971972	0.011011011011011011	0.01001	0.14114114114114115	0.029029029029029027	0.00600601	0.00700701
cg01782059	0.7627627627627628	0.5385385385385385	0.016016016016016016	0.004004	0.012012012012012012	0.013013013013013013	0.034034	0.012012012012012012	0.024024024024024024	0.016016016016016016	0.015015015015015015	0.1041041041041041	0.7157157157157157	0.35935935935935936	0.032032	0.012012012012012012	0.019019	0.033033	0.021021	0.047047	0.00600601	0.03003	0.039039	0.014014014014014014	0.0760761	0.014014014014014014	0.0740741	0.0700701	0.5625625625625625	0.0960961	0.10510510510510511	0.1111111111111111	0.016016016016016016	0.0510511	0.062062062062062065	0.025025025025025023	0.0720721	0.047047	0.025025025025025023	0.036036036036036036	0.0690691	0.024024024024024024	0.0630631	0.024024024024024024	0.022022022022022022	0.043043043043043044	0.7847847847847848	0.02002	0.00800801
cg07061368	0.058058058058058054	0.0780781	0.057057057057057055	0.015015015015015015	0.012012012012012012	0.011011011011011011	0.039039	0.033033	0.0750751	0.057057057057057055	0.0630631	0.01001	0.4934934934934935	0.1021021021021021	0.039039	0.033033	0.016016016016016016	0.019019	0.00800801	0.12912912912912913	0.00900901	0.0960961	0.0840841	0.033033	0.5275275275275275	0.02002	0.15515515515515516	0.0590591	0.2772772772772773	0.3063063063063063	0.056056056056056056	0.12612612612612611	0.026026026026026026	0.037037037037037035	0.20520520520520522	0.10510510510510511	0.037037037037037035	0.0530531	0.15015015015015015	0.015015015015015015	0.047047	0.025025025025025023	0.025025025025025023	0.037037037037037035	0.023023023023023025	0.027027	0.016016016016016016	0.021021	0.02002
cg10631373	0.0790791	0.015015015015015015	0.41041041041041043	0.001001	0.044044044044044044	0.021021	0.031031031031031032	0.00700701	0.037037037037037035	0.45245245245245247	0.012012012012012012	0.031031031031031032	0.029029029029029027	0.6796796796796797	0.016016016016016016	0.00700701	0.012012012012012012	0.027027	0.01001	0.023023023023023025	0.004004	0.1111111111111111	0.0960961	0.00700701	0.1091091091091091	0.021021	0.0540541	0.0740741	0.026026026026026026	0.13613613613613612	0.037037037037037035	0.0960961	0.021021	0.0520521	0.03003	0.013013013013013013	0.011011011011011011	0.23523523523523523	0.028028028028028028	0.012012012012012012	0.039039	0.24624624624624625	0.1781781781781782	0.00600601	0.02002	0.016016016016016016	0.013013013013013013	0.016016016016016016	0.00700701
cg17009842	0.23923923923923923	0.057057057057057055	0.011011011011011011	0.002002	0.041041	0.004004	0.016016016016016016	0.013013013013013013	0.034034	0.044044044044044044	0.0660661	0.022022022022022022	0.15715715715715717	0.23123123123123124	0.056056056056056056	0.00500501	0.011011011011011011	0.02002	0.00900901	0.011011011011011011	0.004004	0.016016016016016016	0.2962962962962963	0.003003	0.12612612612612611	0.00500501	0.045045	0.033033	0.18218218218218218	0.0780781	0.034034	0.035035035035035036	0.012012012012012012	0.0520521	0.018018018018018018	0.03003	0.056056056056056056	0.055055055055055056	0.018018018018018018	0.017017017017017015	0.14614614614614616	0.048048	0.035035035035035036	0.025025025025025023	0.017017017017017015	0.02002	0.024024024024024024	0.00500501	0.017017017017017015
cg23204968	0.021021	0.0630631	0.016016016016016016	0.00600601	0.021021	0.028028028028028028	0.01001	0.01001	0.028028028028028028	0.033033	0.00500501	0.01001	0.03003	0.036036036036036036	0.026026026026026026	0.021021	0.00700701	0.029029029029029027	0.00700701	0.01001	0.2182182182182182	0.034034	0.0650651	0.00500501	0.045045	0.01001	0.3283283283283283	0.022022022022022022	0.0970971	0.5255255255255256	0.1111111111111111	0.033033	0.022022022022022022	0.22322322322322322	0.0790791	0.00800801	0.3083083083083083	0.028028028028028028	0.018018018018018018	0.026026026026026026	0.018018018018018018	0.055055055055055056	0.019019	0.012012012012012012	0.02002	0.02002	0.014014014014014014	0.011011011011011011	0.00500501
cg06821828	0.18018018018018017	0.035035035035035036	0.00800801	0.002002	0.048048	0.00600601	0.1921921921921922	0.003003	0.00900901	0.01001	0.00900901	0.13613613613613612	0.062062062062062065	0.45545545545545546	0.14614614614614616	0.0680681	0.00500501	0.035035035035035036	0.00500501	0.0700701	0.0730731	0.023023023023023025	0.047047	0.00600601	0.15115115115115116	0.023023023023023025	0.023023023023023025	0.034034	0.039039	0.0780781	0.12712712712712712	0.033033	0.00800801	0.021021	0.015015015015015015	0.014014014014014014	0.0850851	0.23923923923923923	0.1881881881881882	0.021021	0.011011011011011011	0.016016016016016016	0.0510511	0.018018018018018018	0.00500501	0.013013013013013013	0.2032032032032032	0.003003	0.16416416416416416
cg14235846	0.062062062062062065	0.0790791	0.033033	0.01001	0.018018018018018018	0.048048	0.023023023023023025	0.042042	0.0540541	0.045045	0.024024024024024024	0.033033	0.047047	0.4794794794794795	0.0770771	0.027027	0.013013013013013013	0.1891891891891892	0.023023023023023025	0.4344344344344344	0.004004	0.22322322322322322	0.16416416416416416	0.017017017017017015	0.0700701	0.015015015015015015	0.035035035035035036	0.1061061061061061	0.3173173173173173	0.44344344344344344	0.14814814814814814	0.4164164164164164	0.044044044044044044	0.0760761	0.22522522522522523	0.3173173173173173	0.0530531	0.03003	0.021021	0.0800801	0.025025025025025023	0.031031031031031032	0.34734734734734735	0.034034	0.050050050050050046	0.042042	0.0740741	0.048048	0.013013013013013013
cg00048370	0.43843843843843844	0.058058058058058054	0.029029029029029027	0.002002	0.045045	0.16816816816816815	0.018018018018018018	0.015015015015015015	0.024024024024024024	0.02002	0.025025025025025023	0.041041	0.0680681	0.11411411411411411	0.0590591	0.47647647647647645	0.14514514514514515	0.024024024024024024	0.023023023023023025	0.17517517517517517	0.00800801	0.021021	0.058058058058058054	0.028028028028028028	0.46146146146146144	0.00700701	0.5165165165165165	0.46646646646646645	0.0710711	0.14514514514514515	0.027027	0.11011011011011011	0.012012012012012012	0.15115115115115116	0.17117117117117117	0.11411411411411411	0.5015015015015015	0.4194194194194194	0.0600601	0.011011011011011011	0.02002	0.046046	0.017017017017017015	0.4064064064064064	0.4854854854854855	0.023023023023023025	0.03003	0.0540541	0.044044044044044044
cg24453580	0.0700701	0.17117117117117117	0.055055055055055056	0.015015015015015015	0.02002	0.019019	0.019019	0.029029029029029027	0.04004	0.022022022022022022	0.025025025025025023	0.018018018018018018	0.0600601	0.041041	0.03003	0.031031031031031032	0.011011011011011011	0.18118118118118118	0.00700701	0.041041	0.015015015015015015	0.014014014014014014	0.16216216216216217	0.01001	0.0850851	0.00800801	0.026026026026026026	0.0520521	0.0600601	0.0890891	0.032032	0.0630631	0.26726726726726724	0.016016016016016016	0.0600601	0.031031031031031032	0.027027	0.015015015015015015	0.24824824824824826	0.015015015015015015	0.0890891	0.025025025025025023	0.02002	0.0670671	0.00800801	0.013013013013013013	0.025025025025025023	0.00500501	0.018018018018018018
cg04728296	0.058058058058058054	0.26926926926926925	0.016016016016016016	0.0670671	0.013013013013013013	0.0770771	0.02002	0.048048	0.0810811	0.00800801	0.4084084084084084	0.013013013013013013	0.058058058058058054	0.18118118118118118	0.0600601	0.00500501	0.00800801	0.0530531	0.00500501	0.028028028028028028	0.00700701	0.015015015015015015	0.29929929929929927	0.024024024024024024	0.17417417417417416	0.045045	0.017017017017017015	0.32732732732732733	0.029029029029029027	0.045045	0.023023023023023025	0.025025025025025023	0.03003	0.019019	0.0720721	0.031031031031031032	0.021021	0.25625625625625625	0.014014014014014014	0.0770771	0.011011011011011011	0.00900901	0.15815815815815815	0.4224224224224224	0.11011011011011011	0.13513513513513514	0.019019	0.013013013013013013	0.04004
cg10866060	0.019019	0.0930931	0.0740741	0.017017017017017015	0.015015015015015015	0.004004	0.035035035035035036	0.039039	0.00900901	0.047047	0.025025025025025023	0.0510511	0.0510511	0.034034	0.0730731	0.037037037037037035	0.017017017017017015	0.014014014014014014	0.00500501	0.0710711	0.033033	0.055055055055055056	0.031031031031031032	0.029029029029029027	0.022022022022022022	0.017017017017017015	0.062062062062062065	0.017017017017017015	0.023023023023023025	0.28428428428428426	0.0520521	0.036036036036036036	0.01001	0.048048	0.11711711711711711	0.016016016016016016	0.038038	0.021021	0.0910911	0.13113113113113112	0.0630631	0.036036036036036036	0.33233233233233234	0.13613613613613612	0.04004	0.25925925925925924	0.02002	0.024024024024024024	0.022022022022022022
cg22530462	0.25825825825825827	0.038038	0.027027	0.014014014014014014	0.3613613613613614	0.011011011011011011	0.3533533533533533	0.026026026026026026	0.044044044044044044	0.016016016016016016	0.036036036036036036	0.041041	0.042042	0.0710711	0.018018018018018018	0.02002	0.025025025025025023	0.0530531	0.00500501	0.055055055055055056	0.012012012012012012	0.018018018018018018	0.033033	0.023023023023023025	0.14414414414414414	0.014014014014014014	0.037037037037037035	0.2802802802802803	0.039039	0.0720721	0.0610611	0.24524524524524524	0.00600601	0.019019	0.037037037037037035	0.029029029029029027	0.028028028028028028	0.0770771	0.3483483483483483	0.016016016016016016	0.10710710710710711	0.17117117117117117	0.3013013013013013	0.024024024024024024	0.02002	0.034034	0.16916916916916916	0.039039	0.019019
cg01521080	0.0510511	0.0800801	0.018018018018018018	0.00600601	0.044044044044044044	0.02002	0.04004	0.013013013013013013	0.017017017017017015	0.018018018018018018	0.00900901	0.032032	0.0770771	0.0720721	0.046046	0.014014014014014014	0.049049	0.017017017017017015	0.014014014014014014	0.055055055055055056	0.00800801	0.055055055055055056	0.0780781	0.047047	0.0680681	0.00800801	0.048048	0.0790791	0.0980981	0.4174174174174174	0.037037037037037035	0.029029029029029027	0.027027	0.0530531	0.22622622622622623	0.02002	0.0650651	0.037037037037037035	0.024024024024024024	0.012012012012012012	0.0890891	0.0710711	0.0530531	0.1011011011011011	0.025025025025025023	0.027027	0.04004	0.00700701	0.012012012012012012
cg18966688	0.1941941941941942	0.16816816816816815	0.017017017017017015	0.011011011011011011	0.019019	0.022022022022022022	0.0860861	0.023023023023023025	0.03003	0.026026026026026026	0.029029029029029027	0.012012012012012012	0.12712712712712712	0.0700701	0.12812812812812813	0.021021	0.2032032032032032	0.0940941	0.026026026026026026	0.035035035035035036	0.015015015015015015	0.14114114114114115	0.0590591	0.029029029029029027	0.1891891891891892	0.011011011011011011	0.11811811811811812	0.0900901	0.17117117117117117	0.2032032032032032	0.0840841	0.031031031031031032	0.018018018018018018	0.0890891	0.0850851	0.016016016016016016	0.0930931	0.043043043043043044	0.0730731	0.0700701	0.0510511	0.041041	0.041041	0.044044044044044044	0.037037037037037035	0.0720721	0.012012012012012012	0.022022022022022022	0.016016016016016016
cg15732107	0.0720721	0.15715715715715717	0.02002	0.013013013013013013	0.056056056056056056	0.013013013013013013	0.028028028028028028	0.014014014014014014	0.021021	0.015015015015015015	0.00900901	0.0690691	0.049049	0.10810810810810811	0.035035035035035036	0.021021	0.021021	0.032032	0.017017017017017015	0.048048	0.012012012012012012	0.13213213213213212	0.1971971971971972	0.013013013013013013	0.0780781	0.012012012012012012	0.025025025025025023	0.039039	0.0860861	0.0840841	0.033033	0.0930931	0.0630631	0.050050050050050046	0.0770771	0.02002	0.032032	0.045045	0.0840841	0.024024024024024024	0.0880881	0.16916916916916916	0.014014014014014014	0.14014014014014015	0.01001	0.012012012012012012	0.0510511	0.015015015015015015	0.019019
cg11671670	0.17117117117117117	0.14614614614614616	0.062062062062062065	0.015015015015015015	0.0700701	0.00800801	0.024024024024024024	0.021021	0.032032	0.0690691	0.046046	0.16816816816816815	0.044044044044044044	0.041041	0.0660661	0.013013013013013013	0.044044044044044044	0.044044044044044044	0.01001	0.0690691	0.016016016016016016	0.3253253253253253	0.19519519519519518	0.015015015015015015	0.26226226226226224	0.015015015015015015	0.10010010010010009	0.1891891891891892	0.0990991	0.11011011011011011	0.2502502502502503	0.0610611	0.00900901	0.0630631	0.0810811	0.1031031031031031	0.02002	0.17617617617617617	0.048048	0.00700701	0.0540541	0.0810811	0.033033	0.0850851	0.00900901	0.013013013013013013	0.035035035035035036	0.011011011011011011	0.015015015015015015
cg25407979	0.0750751	0.034034	0.0530531	0.032032	0.25625625625625625	0.019019	0.024024024024024024	0.0840841	0.048048	0.049049	0.0880881	0.015015015015015015	0.10510510510510511	0.055055055055055056	0.25925925925925924	0.036036036036036036	0.42842842842842843	0.023023023023023025	0.029029029029029027	0.044044044044044044	0.019019	0.026026026026026026	0.2082082082082082	0.0680681	0.0710711	0.032032	0.17017017017017017	0.11611611611611611	0.058058058058058054	0.36936936936936937	0.029029029029029027	0.4224224224224224	0.00700701	0.025025025025025023	0.029029029029029027	0.0740741	0.1891891891891892	0.0930931	0.039039	0.024024024024024024	0.016016016016016016	0.023023023023023025	0.021021	0.018018018018018018	0.0940941	0.016016016016016016	0.027027	0.028028028028028028	0.046046
cg05330121	0.056056056056056056	0.032032	0.018018018018018018	0.00800801	0.027027	0.031031031031031032	0.0940941	0.018018018018018018	0.03003	0.0820821	0.027027	0.016016016016016016	0.0920921	0.045045	0.033033	0.02002	0.021021	0.023023023023023025	0.035035035035035036	0.024024024024024024	0.018018018018018018	0.0780781	0.24724724724724725	0.019019	0.1091091091091091	0.014014014014014014	0.0910911	0.0700701	0.0720721	0.0590591	0.025025025025025023	0.049049	0.031031031031031032	0.0960961	0.0860861	0.0970971	0.0970971	0.0940941	0.0810811	0.046046	0.11811811811811812	0.0820821	0.036036036036036036	0.1111111111111111	0.036036036036036036	0.11211211211211211	0.018018018018018018	0.026026026026026026	0.013013013013013013
cg23067085	0.36036036036036034	0.034034	0.3063063063063063	0.15015015015015015	0.022022022022022022	0.046046	0.015015015015015015	0.2862862862862863	0.00800801	0.38538538538538536	0.038038	0.02002	0.20020020020020018	0.0540541	0.3023023023023023	0.015015015015015015	0.01001	0.031031031031031032	0.013013013013013013	0.0540541	0.12912912912912913	0.0530531	0.0830831	0.3063063063063063	0.11511511511511512	0.15415415415415415	0.12012012012012012	0.0790791	0.062062062062062065	0.0860861	0.0600601	0.045045	0.00700701	0.038038	0.0780781	0.30430430430430433	0.17217217217217218	0.021021	0.025025025025025023	0.039039	0.38238238238238237	0.0890891	0.024024024024024024	0.017017017017017015	0.00600601	0.035035035035035036	0.026026026026026026	0.0980981	0.0770771
cg12019614	0.042042	0.16816816816816815	0.04004	0.012012012012012012	0.029029029029029027	0.016016016016016016	0.0610611	0.033033	0.022022022022022022	0.050050050050050046	0.023023023023023025	0.015015015015015015	0.0900901	0.029029029029029027	0.0540541	0.043043043043043044	0.004004	0.11611611611611611	0.00600601	0.022022022022022022	0.017017017017017015	0.0700701	0.0630631	0.00900901	0.042042	0.00600601	0.15915915915915915	0.0640641	0.039039	0.19119119119119118	0.2922922922922923	0.058058058058058054	0.00800801	0.036036036036036036	0.0670671	0.023023023023023025	0.037037037037037035	0.026026026026026026	0.026026026026026026	0.022022022022022022	0.016016016016016016	0.048048	0.0880881	0.024024024024024024	0.02002	0.023023023023023025	0.039039	0.002002	0.01001
cg08424184	0.38538538538538536	0.0660661	0.0880881	0.01001	0.037037037037037035	0.00500501	0.0690691	0.02002	0.041041	0.0660661	0.041041	0.023023023023023025	0.041041	0.055055055055055056	0.024024024024024024	0.004004	0.014014014014014014	0.018018018018018018	0.018018018018018018	0.3833833833833834	0.018018018018018018	0.0600601	0.16616616616616617	0.00700701	0.18618618618618618	0.01001	0.038038	0.0640641	0.050050050050050046	0.0950951	0.045045	0.0680681	0.001001	0.016016016016016016	0.024024024024024024	0.043043043043043044	0.028028028028028028	0.0650651	0.19119119119119118	0.01001	0.027027	0.062062062062062065	0.034034	0.23223223223223222	0.013013013013013013	0.0530531	0.0610611	0.016016016016016016	0.00500501
cg11490944	0.26326326326326327	0.0600601	0.016016016016016016	0.004004	0.062062062062062065	0.014014014014014014	0.016016016016016016	0.013013013013013013	0.021021	0.014014014014014014	0.0590591	0.0670671	0.032032	0.037037037037037035	0.024024024024024024	0.024024024024024024	0.042042	0.021021	0.00500501	0.027027	0.00600601	0.0690691	0.36436436436436437	0.013013013013013013	0.12712712712712712	0.004004	0.044044044044044044	0.043043043043043044	0.032032	0.0650651	0.035035035035035036	0.0640641	0.022022022022022022	0.035035035035035036	0.0510511	0.026026026026026026	0.057057057057057055	0.057057057057057055	0.1011011011011011	0.01001	0.0520521	0.0680681	0.23323323323323322	0.14714714714714713	0.017017017017017015	0.034034	0.013013013013013013	0.14514514514514515	0.00700701
cg10662314	0.042042	0.0630631	0.047047	0.031031031031031032	0.15215215215215216	0.0820821	0.0610611	0.015015015015015015	0.0600601	0.0890891	0.056056056056056056	0.022022022022022022	0.034034	0.03003	0.03003	0.026026026026026026	0.017017017017017015	0.18218218218218218	0.00900901	0.0780781	0.024024024024024024	0.032032	0.050050050050050046	0.017017017017017015	0.1891891891891892	0.00800801	0.042042	0.026026026026026026	0.058058058058058054	0.26426426426426425	0.032032	0.0750751	0.0590591	0.032032	0.0600601	0.0720721	0.043043043043043044	0.031031031031031032	0.0660661	0.041041	0.1831831831831832	0.022022022022022022	0.014014014014014014	0.019019	0.017017017017017015	0.048048	0.12212212212212212	0.00900901	0.049049
cg14112569	0.031031031031031032	0.0920921	0.016016016016016016	0.003003	0.017017017017017015	0.21421421421421422	0.062062062062062065	0.00700701	0.035035035035035036	0.00700701	0.23723723723723725	0.02002	0.43343343343343343	0.02002	0.03003	0.004004	0.014014014014014014	0.034034	0.026026026026026026	0.011011011011011011	0.00800801	0.5105105105105106	0.037037037037037035	0.002002	0.4064064064064064	0.003003	0.042042	0.1021021021021021	0.0700701	0.19519519519519518	0.028028028028028028	0.039039	0.024024024024024024	0.019019	0.0970971	0.0530531	0.14914914914914915	0.2022022022022022	0.038038	0.024024024024024024	0.037037037037037035	0.14114114114114115	0.026026026026026026	0.036036036036036036	0.013013013013013013	0.0730731	0.018018018018018018	0.0710711	0.00600601
cg05348366	0.04004	0.043043043043043044	0.027027	0.00700701	0.015015015015015015	0.00800801	0.16216216216216217	0.018018018018018018	0.039039	0.031031031031031032	0.016016016016016016	0.042042	0.23423423423423423	0.0740741	0.7777777777777778	0.021021	0.02002	0.1991991991991992	0.00800801	0.034034	0.00700701	0.31431431431431434	0.0750751	0.019019	0.6016016016016016	0.00800801	0.0760761	0.046046	0.5155155155155156	0.4944944944944945	0.046046	0.043043043043043044	0.024024024024024024	0.056056056056056056	0.031031031031031032	0.044044044044044044	0.0700701	0.0710711	0.36036036036036034	0.02002	0.04004	0.021021	0.13013013013013014	0.2132132132132132	0.032032	0.0540541	0.035035035035035036	0.012012012012012012	0.016016016016016016
cg16389901	0.3083083083083083	0.13113113113113112	0.046046	0.00800801	0.018018018018018018	0.12112112112112113	0.027027	0.025025025025025023	0.0530531	0.050050050050050046	0.0520521	0.02002	0.037037037037037035	0.02002	0.0520521	0.003003	0.014014014014014014	0.026026026026026026	0.01001	0.25125125125125125	0.13913913913913914	0.25625625625625625	0.12412412412412413	0.19519519519519518	0.1031031031031031	0.002002	0.11911911911911911	0.035035035035035036	0.0870871	0.050050050050050046	0.3113113113113113	0.037037037037037035	0.017017017017017015	0.032032	0.057057057057057055	0.12212212212212212	0.022022022022022022	0.2042042042042042	0.018018018018018018	0.03003	0.011011011011011011	0.028028028028028028	0.02002	0.0980981	0.026026026026026026	0.023023023023023025	0.025025025025025023	0.00800801	0.033033
cg19263868	0.13813813813813813	0.046046	0.056056056056056056	0.014014014014014014	0.012012012012012012	0.014014014014014014	0.049049	0.056056056056056056	0.0800801	0.0880881	0.050050050050050046	0.13213213213213212	0.4314314314314314	0.0540541	0.13713713713713713	0.034034	0.00900901	0.019019	0.0590591	0.043043043043043044	0.029029029029029027	0.025025025025025023	0.15115115115115116	0.015015015015015015	0.0710711	0.014014014014014014	0.047047	0.13813813813813813	0.0820821	0.12412412412412413	0.037037037037037035	0.0820821	0.0590591	0.038038	0.0600601	0.0900901	0.055055055055055056	0.038038	0.03003	0.013013013013013013	0.049049	0.0760761	0.032032	0.22922922922922923	0.0510511	0.015015015015015015	0.022022022022022022	0.044044044044044044	0.035035035035035036
cg02501166	0.0830831	0.18518518518518517	0.045045	0.012012012012012012	0.043043043043043044	0.00700701	0.02002	0.018018018018018018	0.048048	0.024024024024024024	0.014014014014014014	0.0610611	0.035035035035035036	0.025025025025025023	0.027027	0.00500501	0.041041	0.11611611611611611	0.00800801	0.044044044044044044	0.015015015015015015	0.04004	0.34534534534534533	0.015015015015015015	0.0650651	0.012012012012012012	0.18218218218218218	0.041041	0.0800801	0.1891891891891892	0.17217217217217218	0.10810810810810811	0.015015015015015015	0.16216216216216217	0.041041	0.0820821	0.062062062062062065	0.016016016016016016	0.045045	0.03003	0.14714714714714713	0.17617617617617617	0.0590591	0.0610611	0.11311311311311312	0.0690691	0.1011011011011011	0.00700701	0.017017017017017015
cg17375248	0.062062062062062065	0.0670671	0.0670671	0.024024024024024024	0.031031031031031032	0.02002	0.046046	0.057057057057057055	0.028028028028028028	0.021021	0.13113113113113112	0.027027	0.0950951	0.044044044044044044	0.11811811811811812	0.017017017017017015	0.028028028028028028	0.062062062062062065	0.025025025025025023	0.035035035035035036	0.018018018018018018	0.019019	0.0930931	0.021021	0.23223223223223222	0.021021	0.0700701	0.0810811	0.0600601	0.0820821	0.0610611	0.015015015015015015	0.01001	0.055055055055055056	0.0770771	0.044044044044044044	0.034034	0.038038	0.047047	0.026026026026026026	0.033033	0.1881881881881882	0.019019	0.0650651	0.025025025025025023	0.018018018018018018	0.0530531	0.038038	0.015015015015015015
cg06188083	0.12512512512512514	0.0710711	0.0590591	0.00800801	0.0650651	0.00900901	0.050050050050050046	0.038038	0.0830831	0.032032	0.02002	0.021021	0.0950951	0.041041	0.0610611	0.017017017017017015	0.012012012012012012	0.043043043043043044	0.013013013013013013	0.17017017017017017	0.00900901	0.15915915915915915	0.1961961961961962	0.00600601	0.0740741	0.00900901	0.028028028028028028	0.044044044044044044	0.0710711	0.3073073073073073	0.25925925925925924	0.048048	0.00800801	0.0870871	0.022022022022022022	0.048048	0.024024024024024024	0.29929929929929927	0.038038	0.14114114114114115	0.032032	0.3163163163163163	0.016016016016016016	0.1061061061061061	0.012012012012012012	0.042042	0.033033	0.015015015015015015	0.023023023023023025
cg26926765	0.1021021021021021	0.0660661	0.023023023023023025	0.021021	0.13513513513513514	0.004004	0.0660661	0.016016016016016016	0.043043043043043044	0.057057057057057055	0.034034	0.041041	0.0630631	0.0710711	0.022022022022022022	0.023023023023023025	0.016016016016016016	0.0650651	0.00600601	0.0670671	0.00900901	0.017017017017017015	0.1041041041041041	0.013013013013013013	0.0510511	0.01001	0.039039	0.044044044044044044	0.0780781	0.0770771	0.13913913913913914	0.20020020020020018	0.00900901	0.028028028028028028	0.037037037037037035	0.0720721	0.034034	0.039039	0.17517517517517517	0.013013013013013013	0.0790791	0.0760761	0.011011011011011011	0.0920921	0.017017017017017015	0.013013013013013013	0.12312312312312312	0.024024024024024024	0.00500501
cg20853771	0.0510511	0.032032	0.021021	0.012012012012012012	0.02002	0.02002	0.1011011011011011	0.00800801	0.029029029029029027	0.026026026026026026	0.012012012012012012	0.02002	0.16816816816816815	0.037037037037037035	0.032032	0.12612612612612611	0.046046	0.045045	0.019019	0.034034	0.00500501	0.037037037037037035	0.1961961961961962	0.013013013013013013	0.1841841841841842	0.011011011011011011	0.0740741	0.0830831	0.0850851	0.058058058058058054	0.0600601	0.0600601	0.32232232232232233	0.062062062062062065	0.13513513513513514	0.014014014014014014	0.0890891	0.0670671	0.0680681	0.013013013013013013	0.0610611	0.042042	0.022022022022022022	0.048048	0.031031031031031032	0.025025025025025023	0.023023023023023025	0.00600601	0.012012012012012012
cg05528899	0.047047	0.4494494494494494	0.22922922922922923	0.00500501	0.025025025025025023	0.22622622622622623	0.00800801	0.2222222222222222	0.35835835835835833	0.3053053053053053	0.2782782782782783	0.02002	0.3183183183183183	0.5795795795795796	0.12912912912912913	0.0780781	0.027027	0.019019	0.016016016016016016	0.00900901	0.028028028028028028	0.041041	0.023023023023023025	0.3073073073073073	0.035035035035035036	0.23523523523523523	0.013013013013013013	0.022022022022022022	0.021021	0.039039	0.5335335335335335	0.021021	0.00800801	0.02002	0.017017017017017015	0.024024024024024024	0.033033	0.04004	0.2752752752752753	0.02002	0.014014014014014014	0.00900901	0.015015015015015015	0.026026026026026026	0.024024024024024024	0.023023023023023025	0.02002	0.34934934934934936	0.012012012012012012
cg09450153	0.0810811	0.3283283283283283	0.014014014014014014	0.00600601	0.036036036036036036	0.022022022022022022	0.050050050050050046	0.014014014014014014	0.022022022022022022	0.011011011011011011	0.012012012012012012	0.025025025025025023	0.1831831831831832	0.0510511	0.031031031031031032	0.014014014014014014	0.027027	0.034034	0.011011011011011011	0.048048	0.01001	0.0530531	0.036036036036036036	0.00900901	0.058058058058058054	0.00900901	0.050050050050050046	0.047047	0.03003	0.0930931	0.0540541	0.2862862862862863	0.00700701	0.016016016016016016	0.0660661	0.021021	0.028028028028028028	0.0700701	0.017017017017017015	0.027027	0.0610611	0.035035035035035036	0.033033	0.042042	0.014014014014014014	0.042042	0.023023023023023025	0.016016016016016016	0.00900901
cg04982308	0.3793793793793794	0.045045	0.0860861	0.5315315315315315	0.041041	0.13013013013013014	0.0810811	0.055055055055055056	0.029029029029029027	0.0600601	0.012012012012012012	0.012012012012012012	0.10710710710710711	0.045045	0.024024024024024024	0.022022022022022022	0.2852852852852853	0.11311311311311312	0.011011011011011011	0.032032	0.017017017017017015	0.032032	0.12012012012012012	0.023023023023023025	0.3763763763763764	0.058058058058058054	0.13613613613613612	0.19119119119119118	0.055055055055055056	0.0910911	0.042042	0.045045	0.025025025025025023	0.042042	0.0740741	0.028028028028028028	0.044044044044044044	0.0710711	0.041041	0.013013013013013013	0.0650651	0.0630631	0.031031031031031032	0.027027	0.015015015015015015	0.035035035035035036	0.014014014014014014	0.0710711	0.00500501
cg22081096	0.021021	0.17717717717717718	0.10010010010010009	0.013013013013013013	0.034034	0.003003	0.03003	0.017017017017017015	0.0840841	0.0760761	0.039039	0.021021	0.0600601	0.0680681	0.14314314314314314	0.004004	0.012012012012012012	0.2042042042042042	0.0780781	0.0930931	0.021021	0.0610611	0.18618618618618618	0.14414414414414414	0.027027	0.01001	0.0740741	0.024024024024024024	0.0750751	0.13513513513513514	0.11211211211211211	0.031031031031031032	0.017017017017017015	0.1021021021021021	0.13013013013013014	0.018018018018018018	0.23023023023023023	0.16816816816816815	0.050050050050050046	0.038038	0.042042	0.0660661	0.019019	0.026026026026026026	0.16216216216216217	0.0710711	0.029029029029029027	0.00600601	0.048048
cg22773661	0.14314314314314314	0.15615615615615616	0.028028028028028028	0.00900901	0.036036036036036036	0.013013013013013013	0.15515515515515516	0.014014014014014014	0.019019	0.018018018018018018	0.00800801	0.00900901	0.0840841	0.027027	0.03003	0.015015015015015015	0.16316316316316315	0.022022022022022022	0.012012012012012012	0.043043043043043044	0.002002	0.024024024024024024	0.0610611	0.00800801	0.22022022022022023	0.001001	0.034034	0.0820821	0.029029029029029027	0.0610611	0.0870871	0.0600601	0.027027	0.029029029029029027	0.2012012012012012	0.0760761	0.024024024024024024	0.045045	0.057057057057057055	0.016016016016016016	0.21621621621621623	0.046046	0.1041041041041041	0.0640641	0.011011011011011011	0.014014014014014014	0.027027	0.00900901	0.011011011011011011
cg13563298	0.022022022022022022	0.027027	0.11411411411411411	0.027027	0.1891891891891892	0.0520521	0.35035035035035034	0.034034	0.00900901	0.00900901	0.0590591	0.01001	0.35835835835835833	0.11211211211211211	0.014014014014014014	0.028028028028028028	0.00600601	0.013013013013013013	0.050050050050050046	0.016016016016016016	0.00500501	0.017017017017017015	0.014014014014014014	0.041041	0.26426426426426425	0.043043043043043044	0.019019	0.15615615615615616	0.16016016016016016	0.17617617617617617	0.13913913913913914	0.032032	0.038038	0.0880881	0.0520521	0.29429429429429427	0.2772772772772773	0.10510510510510511	0.30930930930930933	0.022022022022022022	0.048048	0.00600601	0.4904904904904905	0.034034	0.17617617617617617	0.6816816816816816	0.11211211211211211	0.6206206206206206	0.0540541
cg10536999	0.10810810810810811	0.04004	0.019019	0.004004	0.47347347347347346	0.023023023023023025	0.012012012012012012	0.00500501	0.2772772772772773	0.3033033033033033	0.43743743743743746	0.023023023023023025	0.16716716716716717	0.11211211211211211	0.038038	0.00800801	0.021021	0.017017017017017015	0.00800801	0.033033	0.011011011011011011	0.056056056056056056	0.14014014014014015	0.033033	0.33733733733733734	0.002002	0.34734734734734735	0.0750751	0.0660661	0.0650651	0.058058058058058054	0.057057057057057055	0.00700701	0.024024024024024024	0.25325325325325326	0.032032	0.023023023023023025	0.028028028028028028	0.047047	0.14914914914914915	0.025025025025025023	0.44044044044044045	0.043043043043043044	0.44644644644644643	0.016016016016016016	0.21521521521521522	0.00900901	0.002002	0.002002
cg00990020	0.04004	0.0870871	0.017017017017017015	0.00500501	0.018018018018018018	0.022022022022022022	0.015015015015015015	0.027027	0.021021	0.018018018018018018	0.019019	0.024024024024024024	0.10010010010010009	0.0660661	0.035035035035035036	0.011011011011011011	0.02002	0.04004	0.029029029029029027	0.036036036036036036	0.004004	0.050050050050050046	0.10510510510510511	0.019019	0.25825825825825827	0.011011011011011011	0.0900901	0.0600601	0.0730731	0.3963963963963964	0.1831831831831832	0.047047	0.033033	0.0750751	0.050050050050050046	0.03003	0.0710711	0.0880881	0.0650651	0.042042	0.0540541	0.2172172172172172	0.0640641	0.14314314314314314	0.043043043043043044	0.050050050050050046	0.0830831	0.025025025025025023	0.01001
cg09216236	0.15315315315315314	0.047047	0.14414414414414414	0.00600601	0.043043043043043044	0.01001	0.022022022022022022	0.011011011011011011	0.019019	0.047047	0.021021	0.3203203203203203	0.062062062062062065	0.062062062062062065	0.055055055055055056	0.00700701	0.01001	0.01001	0.042042	0.016016016016016016	0.00800801	0.032032	0.032032	0.014014014014014014	0.0840841	0.00800801	0.21921921921921922	0.045045	0.035035035035035036	0.1061061061061061	0.0610611	0.11011011011011011	0.01001	0.015015015015015015	0.0750751	0.033033	0.0650651	0.025025025025025023	0.0720721	0.11411411411411411	0.037037037037037035	0.11811811811811812	0.034034	0.12612612612612611	0.011011011011011011	0.032032	0.0610611	0.022022022022022022	0.039039
cg19742736	0.0720721	0.2652652652652653	0.7187187187187187	0.011011011011011011	0.013013013013013013	0.029029029029029027	0.058058058058058054	0.028028028028028028	0.035035035035035036	0.043043043043043044	0.016016016016016016	0.018018018018018018	0.12712712712712712	0.36236236236236236	0.042042	0.0650651	0.017017017017017015	0.11511511511511512	0.047047	0.0830831	0.050050050050050046	0.03003	0.15415415415415415	0.04004	0.11011011011011011	0.018018018018018018	0.0810811	0.1111111111111111	0.31431431431431434	0.0710711	0.033033	0.24624624624624625	0.0510511	0.058058058058058054	0.10510510510510511	0.056056056056056056	0.057057057057057055	0.045045	0.39039039039039036	0.029029029029029027	0.055055055055055056	0.32932932932932935	0.03003	0.24324324324324323	0.031031031031031032	0.027027	0.023023023023023025	0.12412412412412413	0.024024024024024024
cg09469870	0.0510511	0.036036036036036036	0.035035035035035036	0.016016016016016016	0.017017017017017015	0.056056056056056056	0.011011011011011011	0.038038	0.034034	0.028028028028028028	0.037037037037037035	0.026026026026026026	0.16516516516516516	0.048048	0.045045	0.024024024024024024	0.01001	0.017017017017017015	0.028028028028028028	0.050050050050050046	0.00800801	0.025025025025025023	0.13313313313313313	0.033033	0.47147147147147145	0.00900901	0.16316316316316315	0.0740741	0.057057057057057055	0.22122122122122123	0.056056056056056056	0.3763763763763764	0.04004	0.0830831	0.056056056056056056	0.050050050050050046	0.15015015015015015	0.027027	0.034034	0.026026026026026026	0.0590591	0.0740741	0.017017017017017015	0.037037037037037035	0.0650651	0.037037037037037035	0.025025025025025023	0.029029029029029027	0.017017017017017015
cg17525436	0.039039	0.041041	0.0590591	0.001001	0.031031031031031032	0.003003	0.038038	0.016016016016016016	0.027027	0.02002	0.017017017017017015	0.017017017017017015	0.058058058058058054	0.058058058058058054	0.012012012012012012	0.00600601	0.019019	0.022022022022022022	0.012012012012012012	0.0690691	0.014014014014014014	0.047047	0.12412412412412413	0.01001	0.13213213213213212	0.012012012012012012	0.022022022022022022	0.050050050050050046	0.057057057057057055	0.11311311311311312	0.0700701	0.0540541	0.004004	0.017017017017017015	0.0520521	0.01001	0.45645645645645644	0.025025025025025023	0.0540541	0.011011011011011011	0.21521521521521522	0.015015015015015015	0.019019	0.015015015015015015	0.022022022022022022	0.013013013013013013	0.033033	0.00500501	0.00900901
cg14062977	0.043043043043043044	0.15015015015015015	0.016016016016016016	0.017017017017017015	0.0510511	0.022022022022022022	0.0810811	0.032032	0.24224224224224225	0.039039	0.032032	0.037037037037037035	0.032032	0.24924924924924924	0.0690691	0.027027	0.013013013013013013	0.031031031031031032	0.024024024024024024	0.028028028028028028	0.018018018018018018	0.029029029029029027	0.12712712712712712	0.023023023023023025	0.032032	0.011011011011011011	0.14414414414414414	0.1091091091091091	0.11311311311311312	0.0790791	0.04004	0.1961961961961962	0.00800801	0.055055055055055056	0.025025025025025023	0.15415415415415415	0.0790791	0.050050050050050046	0.12712712712712712	0.055055055055055056	0.0670671	0.049049	0.049049	0.10810810810810811	0.038038	0.050050050050050046	0.031031031031031032	0.011011011011011011	0.021021
cg05543030	0.0680681	0.0970971	0.039039	0.01001	0.018018018018018018	0.00900901	0.056056056056056056	0.027027	0.055055055055055056	0.0590591	0.022022022022022022	0.011011011011011011	0.062062062062062065	0.044044044044044044	0.024024024024024024	0.031031031031031032	0.032032	0.0510511	0.017017017017017015	0.02002	0.013013013013013013	0.0680681	0.25825825825825827	0.013013013013013013	0.049049	0.017017017017017015	0.045045	0.1061061061061061	0.039039	0.0590591	0.050050050050050046	0.050050050050050046	0.00900901	0.027027	0.047047	0.0990991	0.038038	0.031031031031031032	0.029029029029029027	0.041041	0.21021021021021022	0.0780781	0.0710711	0.11511511511511512	0.016016016016016016	0.0520521	0.0520521	0.00800801	0.032032
cg25352342	0.023023023023023025	0.10510510510510511	0.00500501	0.00700701	0.018018018018018018	0.011011011011011011	0.017017017017017015	0.12112112112112113	0.013013013013013013	0.00600601	0.00700701	0.050050050050050046	0.17417417417417416	0.032032	0.012012012012012012	0.012012012012012012	0.0600601	0.021021	0.012012012012012012	0.11511511511511512	0.00600601	0.025025025025025023	0.021021	0.01001	0.0530531	0.00700701	0.044044044044044044	0.042042	0.0540541	0.5105105105105106	0.0710711	0.0510511	0.01001	0.024024024024024024	0.044044044044044044	0.011011011011011011	0.038038	0.7107107107107107	0.3303303303303303	0.02002	0.1921921921921922	0.013013013013013013	0.037037037037037035	0.046046	0.015015015015015015	0.027027	0.012012012012012012	0.00800801	0.003003
cg21551979	0.0690691	0.04004	0.3123123123123123	0.035035035035035036	0.037037037037037035	0.022022022022022022	0.044044044044044044	0.047047	0.2602602602602603	0.031031031031031032	0.021021	0.14014014014014015	0.0640641	0.1011011011011011	0.26326326326326327	0.018018018018018018	0.024024024024024024	0.042042	0.00800801	0.033033	0.013013013013013013	0.0530531	0.03003	0.017017017017017015	0.03003	0.02002	0.0770771	0.0520521	0.024024024024024024	0.028028028028028028	0.0730731	0.2132132132132132	0.00700701	0.0510511	0.14214214214214213	0.019019	0.014014014014014014	0.0870871	0.022022022022022022	0.01001	0.015015015015015015	0.033033	0.046046	0.041041	0.032032	0.01001	0.044044044044044044	0.0870871	0.023023023023023025
cg05353869	0.0940941	0.0590591	0.01001	0.003003	0.036036036036036036	0.00800801	0.024024024024024024	0.011011011011011011	0.0860861	0.00800801	0.017017017017017015	0.02002	0.12612612612612611	0.5785785785785785	0.031031031031031032	0.0780781	0.00500501	0.013013013013013013	0.00500501	0.019019	0.002002	0.1041041041041041	0.11511511511511512	0.014014014014014014	0.16516516516516516	0.004004	0.025025025025025023	0.022022022022022022	0.057057057057057055	0.12512512512512514	0.0590591	0.032032	0.00700701	0.016016016016016016	0.0800801	0.0640641	0.0700701	0.021021	0.025025025025025023	0.23523523523523523	0.0630631	0.017017017017017015	0.018018018018018018	0.25225225225225223	0.00800801	0.40040040040040037	0.022022022022022022	0.004004	0.01001
cg26708220	0.022022022022022022	0.042042	0.029029029029029027	0.027027	0.03003	0.02002	0.055055055055055056	0.025025025025025023	0.11311311311311312	0.039039	0.025025025025025023	0.36736736736736736	0.0730731	0.042042	0.026026026026026026	0.001001	0.014014014014014014	0.033033	0.00800801	0.043043043043043044	0.004004	0.029029029029029027	0.0670671	0.013013013013013013	0.3713713713713714	0.00600601	0.048048	0.037037037037037035	0.0510511	0.25425425425425424	0.12312312312312312	0.043043043043043044	0.17617617617617617	0.024024024024024024	0.0640641	0.027027	0.3163163163163163	0.16216216216216217	0.046046	0.019019	0.0680681	0.049049	0.11411411411411411	0.034034	0.24724724724724725	0.017017017017017015	0.00900901	0.00500501	0.00600601
cg04589674	0.0640641	0.055055055055055056	0.00800801	0.00900901	0.022022022022022022	0.00900901	0.032032	0.025025025025025023	0.050050050050050046	0.0540541	0.035035035035035036	0.023023023023023025	0.047047	0.0830831	0.00900901	0.13213213213213212	0.019019	0.00800801	0.004004	0.1041041041041041	0.00800801	0.034034	0.2022022022022022	0.017017017017017015	0.0890891	0.00700701	0.44844844844844844	0.0730731	0.0610611	0.0700701	0.28428428428428426	0.0740741	0.012012012012012012	0.0680681	0.036036036036036036	0.3253253253253253	0.023023023023023025	0.032032	0.018018018018018018	0.31931931931931934	0.044044044044044044	0.031031031031031032	0.2982982982982983	0.15815815815815815	0.014014014014014014	0.16916916916916916	0.047047	0.013013013013013013	0.014014014014014014
cg10620881	0.044044044044044044	0.045045	0.013013013013013013	0.00600601	0.022022022022022022	0.00500501	0.038038	0.014014014014014014	0.029029029029029027	0.019019	0.01001	0.022022022022022022	0.13113113113113112	0.11611611611611611	0.44744744744744747	0.012012012012012012	0.017017017017017015	0.2222222222222222	0.01001	0.0630631	0.012012012012012012	0.031031031031031032	0.2552552552552553	0.01001	0.3113113113113113	0.00800801	0.033033	0.039039	0.0900901	0.0810811	0.0510511	0.045045	0.00600601	0.028028028028028028	0.050050050050050046	0.024024024024024024	0.036036036036036036	0.027027	0.028028028028028028	0.014014014014014014	0.0790791	0.25825825825825827	0.022022022022022022	0.035035035035035036	0.013013013013013013	0.026026026026026026	0.1831831831831832	0.013013013013013013	0.004004
cg23246095	0.044044044044044044	0.0930931	0.003003	0.017017017017017015	0.25425425425425424	0.039039	0.026026026026026026	0.042042	0.044044044044044044	0.17717717717717718	0.041041	0.046046	0.036036036036036036	0.046046	0.048048	0.023023023023023025	0.013013013013013013	0.029029029029029027	0.057057057057057055	0.0510511	0.03003	0.027027	0.4244244244244244	0.00800801	0.048048	0.021021	0.0990991	0.11911911911911911	0.0640641	0.11911911911911911	0.0650651	0.1091091091091091	0.035035035035035036	0.0940941	0.047047	0.026026026026026026	0.13113113113113112	0.11311311311311312	0.10010010010010009	0.0590591	0.0610611	0.050050050050050046	0.034034	0.11511511511511512	0.0760761	0.062062062062062065	0.022022022022022022	0.037037037037037035	0.027027
cg19589939	0.024024024024024024	0.033033	0.047047	0.013013013013013013	0.0670671	0.029029029029029027	0.017017017017017015	0.026026026026026026	0.30930930930930933	0.024024024024024024	0.021021	0.00900901	0.11811811811811812	0.0750751	0.012012012012012012	0.003003	0.062062062062062065	0.13613613613613612	0.00900901	0.0510511	0.004004	0.017017017017017015	0.11811811811811812	0.016016016016016016	0.16516516516516516	0.012012012012012012	0.18218218218218218	0.03003	0.0650651	0.049049	0.025025025025025023	0.035035035035035036	0.011011011011011011	0.13613613613613612	0.0830831	0.050050050050050046	0.014014014014014014	0.0760761	0.0780781	0.00600601	0.019019	0.0510511	0.2962962962962963	0.021021	0.01001	0.011011011011011011	0.016016016016016016	0.014014014014014014	0.019019
cg02236650	0.0540541	0.2092092092092092	0.032032	0.022022022022022022	0.014014014014014014	0.019019	0.021021	0.0590591	0.034034	0.10010010010010009	0.0750751	0.012012012012012012	0.034034	0.10010010010010009	0.012012012012012012	0.041041	0.00900901	0.02002	0.041041	0.036036036036036036	0.00500501	0.044044044044044044	0.2082082082082082	0.028028028028028028	0.0770771	0.02002	0.13513513513513514	0.0890891	0.056056056056056056	0.0600601	0.062062062062062065	0.0630631	0.016016016016016016	0.016016016016016016	0.042042	0.019019	0.022022022022022022	0.0540541	0.029029029029029027	0.041041	0.014014014014014014	0.042042	0.0640641	0.026026026026026026	0.031031031031031032	0.039039	0.022022022022022022	0.028028028028028028	0.0530531
cg07338782	0.0680681	0.2602602602602603	0.014014014014014014	0.012012012012012012	0.022022022022022022	0.036036036036036036	0.036036036036036036	0.026026026026026026	0.045045	0.11311311311311312	0.056056056056056056	0.018018018018018018	0.13313313313313313	0.0600601	0.033033	0.13313313313313313	0.016016016016016016	0.016016016016016016	0.018018018018018018	0.1041041041041041	0.036036036036036036	0.033033	0.34434434434434436	0.014014014014014014	0.20020020020020018	0.01001	0.0880881	0.16716716716716717	0.033033	0.12512512512512514	0.0750751	0.0590591	0.00700701	0.11511511511511512	0.025025025025025023	0.011011011011011011	0.044044044044044044	0.11211211211211211	0.015015015015015015	0.1031031031031031	0.018018018018018018	0.0830831	0.13313313313313313	0.16316316316316315	0.00900901	0.032032	0.025025025025025023	0.00700701	0.039039
cg05304979	0.0980981	0.1031031031031031	0.042042	0.00800801	0.043043043043043044	0.01001	0.033033	0.2732732732732733	0.012012012012012012	0.041041	0.13813813813813813	0.026026026026026026	0.16316316316316315	0.0960961	0.029029029029029027	0.01001	0.038038	0.0820821	0.2902902902902903	0.14014014014014015	0.003003	0.031031031031031032	0.10810810810810811	0.13213213213213212	0.11711711711711711	0.014014014014014014	0.12312312312312312	0.11811811811811812	0.0530531	0.11211211211211211	0.1061061061061061	0.03003	0.0940941	0.33233233233233234	0.29929929929929927	0.047047	0.025025025025025023	0.022022022022022022	0.012012012012012012	0.0640641	0.038038	0.027027	0.04004	0.0680681	0.01001	0.0590591	0.021021	0.00700701	0.00700701
cg02391713	0.014014014014014014	0.028028028028028028	0.032032	0.002002	0.047047	0.047047	0.037037037037037035	0.003003	0.011011011011011011	0.022022022022022022	0.00900901	0.31931931931931934	0.027027	0.036036036036036036	0.039039	0.016016016016016016	0.00600601	0.0670671	0.00800801	0.023023023023023025	0.00500501	0.032032	0.038038	0.012012012012012012	0.024024024024024024	0.00500501	0.3183183183183183	0.024024024024024024	0.0950951	0.0860861	0.033033	0.039039	0.033033	0.17317317317317318	0.023023023023023025	0.055055055055055056	0.22922922922922923	0.3123123123123123	0.0850851	0.2972972972972973	0.018018018018018018	0.04004	0.0950951	0.036036036036036036	0.22922922922922923	0.2912912912912913	0.021021	0.17517517517517517	0.00600601
cg19660729	0.047047	0.055055055055055056	0.016016016016016016	0.00500501	0.022022022022022022	0.00800801	0.028028028028028028	0.012012012012012012	0.16716716716716717	0.02002	0.012012012012012012	0.041041	0.032032	0.025025025025025023	0.0640641	0.01001	0.04004	0.028028028028028028	0.00700701	0.035035035035035036	0.00800801	0.032032	0.33733733733733734	0.00600601	0.058058058058058054	0.00700701	0.025025025025025023	0.0640641	0.1961961961961962	0.0670671	0.021021	0.0710711	0.01001	0.16416416416416416	0.024024024024024024	0.029029029029029027	0.25425425425425424	0.4804804804804805	0.033033	0.02002	0.12512512512512514	0.029029029029029027	0.031031031031031032	0.028028028028028028	0.16516516516516516	0.019019	0.018018018018018018	0.012012012012012012	0.012012012012012012
cg19047868	0.12112112112112113	0.034034	0.043043043043043044	0.03003	0.01001	0.00600601	0.18218218218218218	0.21521521521521522	0.062062062062062065	0.043043043043043044	0.0700701	0.012012012012012012	0.036036036036036036	0.050050050050050046	0.011011011011011011	0.017017017017017015	0.032032	0.02002	0.043043043043043044	0.016016016016016016	0.017017017017017015	0.031031031031031032	0.13513513513513514	0.043043043043043044	0.047047	0.013013013013013013	0.0940941	0.044044044044044044	0.21021021021021022	0.0680681	0.026026026026026026	0.1041041041041041	0.035035035035035036	0.2882882882882883	0.17617617617617617	0.055055055055055056	0.23823823823823823	0.016016016016016016	0.027027	0.024024024024024024	0.043043043043043044	0.015015015015015015	0.012012012012012012	0.042042	0.0860861	0.035035035035035036	0.13213213213213212	0.045045	0.022022022022022022
cg09295799	0.032032	0.12912912912912913	0.019019	0.002002	0.019019	0.01001	0.013013013013013013	0.0920921	0.013013013013013013	0.0860861	0.023023023023023025	0.041041	0.1061061061061061	0.039039	0.0700701	0.00600601	0.00900901	0.015015015015015015	0.015015015015015015	0.27927927927927926	0.021021	0.11611611611611611	0.2022022022022022	0.019019	0.2112112112112112	0.022022022022022022	0.0820821	0.15515515515515516	0.029029029029029027	0.10710710710710711	0.0950951	0.036036036036036036	0.0760761	0.043043043043043044	0.15815815815815815	0.23623623623623624	0.0640641	0.057057057057057055	0.026026026026026026	0.017017017017017015	0.031031031031031032	0.041041	0.04004	0.0600601	0.036036036036036036	0.017017017017017015	0.021021	0.004004	0.004004
cg09257677	0.0700701	0.039039	0.024024024024024024	0.002002	0.02002	0.015015015015015015	0.015015015015015015	0.026026026026026026	0.041041	0.022022022022022022	0.023023023023023025	0.1891891891891892	0.0770771	0.062062062062062065	0.042042	0.018018018018018018	0.028028028028028028	0.00900901	0.0510511	0.038038	0.00800801	0.0670671	0.0720721	0.032032	0.24524524524524524	0.018018018018018018	0.13213213213213212	0.0900901	0.3433433433433433	0.042042	0.026026026026026026	0.0840841	0.035035035035035036	0.12812812812812813	0.5625625625625625	0.0670671	0.0750751	0.12512512512512514	0.021021	0.032032	0.0610611	0.18118118118118118	0.031031031031031032	0.1021021021021021	0.044044044044044044	0.3083083083083083	0.012012012012012012	0.028028028028028028	0.018018018018018018
cg16096176	0.029029029029029027	0.0600601	0.012012012012012012	0.00500501	0.26126126126126126	0.022022022022022022	0.0690691	0.022022022022022022	0.031031031031031032	0.014014014014014014	0.012012012012012012	0.2222222222222222	0.1891891891891892	0.024024024024024024	0.4164164164164164	0.012012012012012012	0.0540541	0.041041	0.012012012012012012	0.062062062062062065	0.00600601	0.0600601	0.4724724724724725	0.022022022022022022	0.0530531	0.012012012012012012	0.0860861	0.0670671	0.33433433433433435	0.049049	0.021021	0.2952952952952953	0.019019	0.0660661	0.025025025025025023	0.028028028028028028	0.056056056056056056	0.026026026026026026	0.038038	0.022022022022022022	0.032032	0.034034	0.0610611	0.13513513513513514	0.01001	0.037037037037037035	0.015015015015015015	0.021021	0.00900901
cg00584026	0.024024024024024024	0.050050050050050046	0.00900901	0.01001	0.025025025025025023	0.031031031031031032	0.025025025025025023	0.041041	0.036036036036036036	0.027027	0.12512512512512514	0.022022022022022022	0.29929929929929927	0.0800801	0.0730731	0.026026026026026026	0.031031031031031032	0.011011011011011011	0.024024024024024024	0.019019	0.00600601	0.04004	0.049049	0.015015015015015015	0.062062062062062065	0.014014014014014014	0.15215215215215216	0.31931931931931934	0.13713713713713713	0.058058058058058054	0.1031031031031031	0.27427427427427425	0.032032	0.0810811	0.0720721	0.0630631	0.11911911911911911	0.041041	0.04004	0.012012012012012012	0.38738738738738737	0.10510510510510511	0.036036036036036036	0.026026026026026026	0.033033	0.018018018018018018	0.017017017017017015	0.026026026026026026	0.023023023023023025
cg08711175	0.0880881	0.018018018018018018	0.0740741	0.013013013013013013	0.00900901	0.00600601	0.2982982982982983	0.024024024024024024	0.0780781	0.021021	0.5725725725725725	0.028028028028028028	0.048048	0.0840841	0.1831831831831832	0.028028028028028028	0.02002	0.056056056056056056	0.00800801	0.0790791	0.00700701	0.02002	0.0740741	0.00900901	0.0520521	0.00500501	0.046046	0.13513513513513514	0.10710710710710711	0.0890891	0.0800801	0.042042	0.00900901	0.042042	0.019019	0.0860861	0.14814814814814814	0.025025025025025023	0.049049	0.019019	0.5355355355355356	0.032032	0.021021	0.0800801	0.016016016016016016	0.019019	0.0670671	0.019019	0.016016016016016016
cg22337407	0.32432432432432434	0.044044044044044044	0.011011011011011011	0.00700701	0.022022022022022022	0.004004	0.8728728728728729	0.9029029029029029	0.013013013013013013	0.42542542542542544	0.015015015015015015	0.012012012012012012	0.042042	0.021021	0.033033	0.003003	0.00900901	0.8628628628628628	0.013013013013013013	0.019019	0.003003	0.029029029029029027	0.024024024024024024	0.013013013013013013	0.041041	0.00600601	0.03003	0.025025025025025023	0.017017017017017015	0.0640641	0.027027	0.0520521	0.00800801	0.00800801	0.02002	0.022022022022022022	0.027027	0.13513513513513514	0.00700701	0.031031031031031032	0.055055055055055056	0.00800801	0.027027	0.012012012012012012	0.00600601	0.022022022022022022	0.016016016016016016	0.01001	0.003003
cg25319067	0.026026026026026026	0.045045	0.00600601	0.00600601	0.014014014014014014	0.013013013013013013	0.026026026026026026	0.039039	0.047047	0.0670671	0.021021	0.018018018018018018	0.0630631	0.1091091091091091	0.018018018018018018	0.003003	0.022022022022022022	0.033033	0.0680681	0.016016016016016016	0.022022022022022022	0.014014014014014014	0.14914914914914915	0.00700701	0.1921921921921922	0.00900901	0.033033	0.15915915915915915	0.04004	0.6156156156156156	0.0510511	0.0980981	0.0940941	0.024024024024024024	0.027027	0.014014014014014014	0.17417417417417416	0.02002	0.0630631	0.01001	0.00900901	0.023023023023023025	0.012012012012012012	0.00800801	0.031031031031031032	0.013013013013013013	0.04004	0.00600601	0.00600601
cg08401628	0.029029029029029027	0.041041	0.00900901	0.00600601	0.034034	0.012012012012012012	0.0870871	0.014014014014014014	0.02002	0.014014014014014014	0.00900901	0.041041	0.0600601	0.037037037037037035	0.02002	0.015015015015015015	0.049049	0.0600601	0.013013013013013013	0.043043043043043044	0.00800801	0.038038	0.032032	0.012012012012012012	0.2702702702702703	0.00700701	0.041041	0.048048	0.031031031031031032	0.0740741	0.047047	0.1881881881881882	0.012012012012012012	0.025025025025025023	0.023023023023023025	0.024024024024024024	0.035035035035035036	0.036036036036036036	0.12412412412412413	0.0710711	0.04004	0.038038	0.0820821	0.12912912912912913	0.0960961	0.0650651	0.028028028028028028	0.013013013013013013	0.003003
cg18086520	0.0530531	0.13913913913913914	0.026026026026026026	0.01001	0.047047	0.023023023023023025	0.046046	0.026026026026026026	0.032032	0.021021	0.31431431431431434	0.018018018018018018	0.027027	0.03003	0.050050050050050046	0.023023023023023025	0.0840841	0.017017017017017015	0.028028028028028028	0.1011011011011011	0.01001	0.02002	0.0800801	0.00800801	0.0670671	0.00800801	0.0800801	0.044044044044044044	0.16416416416416416	0.1941941941941942	0.03003	0.029029029029029027	0.028028028028028028	0.0650651	0.1021021021021021	0.033033	0.0740741	0.0860861	0.057057057057057055	0.039039	0.0800801	0.1871871871871872	0.03003	0.0660661	0.036036036036036036	0.050050050050050046	0.015015015015015015	0.026026026026026026	0.015015015015015015
cg00711072	0.2112112112112112	0.027027	0.04004	0.022022022022022022	0.11011011011011011	0.012012012012012012	0.22522522522522523	0.044044044044044044	0.0750751	0.047047	0.0650651	0.11311311311311312	0.022022022022022022	0.037037037037037035	0.13813813813813813	0.016016016016016016	0.03003	0.037037037037037035	0.0630631	0.048048	0.017017017017017015	0.045045	0.15315315315315314	0.043043043043043044	0.0980981	0.019019	0.16416416416416416	0.031031031031031032	0.17217217217217218	0.0660661	0.037037037037037035	0.0680681	0.048048	0.15315315315315314	0.16416416416416416	0.0780781	0.3013013013013013	0.02002	0.02002	0.039039	0.0540541	0.018018018018018018	0.025025025025025023	0.034034	0.22822822822822822	0.0890891	0.14714714714714713	0.0600601	0.027027
cg01875784	0.31931931931931934	0.12412412412412413	0.00900901	0.03003	0.016016016016016016	0.01001	0.018018018018018018	0.00700701	0.042042	0.0640641	0.047047	0.045045	0.0510511	0.022022022022022022	0.00800801	0.01001	0.01001	0.014014014014014014	0.00700701	0.011011011011011011	0.023023023023023025	0.26326326326326327	0.0960961	0.029029029029029027	0.14214214214214213	0.00700701	0.024024024024024024	0.17217217217217218	0.027027	0.056056056056056056	0.055055055055055056	0.0930931	0.015015015015015015	0.028028028028028028	0.041041	0.026026026026026026	0.035035035035035036	0.037037037037037035	0.031031031031031032	0.014014014014014014	0.027027	0.033033	0.025025025025025023	0.032032	0.02002	0.012012012012012012	0.021021	0.018018018018018018	0.2772772772772773
cg00084338	0.0890891	0.14314314314314314	0.023023023023023025	0.017017017017017015	0.031031031031031032	0.028028028028028028	0.019019	0.033033	0.0610611	0.013013013013013013	0.031031031031031032	0.0630631	0.1841841841841842	0.031031031031031032	0.014014014014014014	0.033033	0.00900901	0.017017017017017015	0.045045	0.24424424424424424	0.00800801	0.049049	0.0740741	0.019019	0.1891891891891892	0.043043043043043044	0.032032	0.038038	0.036036036036036036	0.1921921921921922	0.027027	0.20520520520520522	0.00600601	0.04004	0.034034	0.21521521521521522	0.0760761	0.2082082082082082	0.024024024024024024	0.022022022022022022	0.11011011011011011	0.0680681	0.029029029029029027	0.043043043043043044	0.011011011011011011	0.047047	0.025025025025025023	0.041041	0.032032
cg20432960	0.15115115115115116	0.037037037037037035	0.1011011011011011	0.00800801	0.018018018018018018	0.017017017017017015	0.02002	0.0920921	0.0750751	0.0590591	0.029029029029029027	0.01001	0.037037037037037035	0.036036036036036036	0.0740741	0.022022022022022022	0.015015015015015015	0.02002	0.029029029029029027	0.034034	0.00500501	0.041041	0.26626626626626626	0.00900901	0.0650651	0.027027	0.043043043043043044	0.062062062062062065	0.036036036036036036	0.0660661	0.026026026026026026	0.4754754754754755	0.012012012012012012	0.025025025025025023	0.11711711711711711	0.3053053053053053	0.03003	0.034034	0.027027	0.036036036036036036	0.022022022022022022	0.021021	0.2652652652652653	0.25425425425425424	0.036036036036036036	0.031031031031031032	0.025025025025025023	0.044044044044044044	0.035035035035035036
cg04993605	0.056056056056056056	0.032032	0.011011011011011011	0.049049	0.0930931	0.037037037037037035	0.021021	0.039039	0.10510510510510511	0.058058058058058054	0.026026026026026026	0.17217217217217218	0.03003	0.014014014014014014	0.042042	0.012012012012012012	0.041041	0.021021	0.004004	0.0530531	0.003003	0.019019	0.18018018018018017	0.043043043043043044	0.0720721	0.045045	0.04004	0.11011011011011011	0.0630631	0.4064064064064064	0.0520521	0.0820821	0.042042	0.015015015015015015	0.025025025025025023	0.01001	0.042042	0.10710710710710711	0.017017017017017015	0.15515515515515516	0.016016016016016016	0.049049	0.0820821	0.039039	0.023023023023023025	0.11711711711711711	0.027027	0.023023023023023025	0.023023023023023025
cg13647079	0.038038	0.035035035035035036	0.014014014014014014	0.015015015015015015	0.0630631	0.050050050050050046	0.041041	0.043043043043043044	0.058058058058058054	0.0520521	0.049049	0.0720721	0.0710711	0.0510511	0.0600601	0.023023023023023025	0.015015015015015015	0.021021	0.027027	0.033033	0.027027	0.12012012012012012	0.17317317317317318	0.03003	0.0540541	0.012012012012012012	0.0740741	0.0690691	0.035035035035035036	0.11211211211211211	0.045045	0.0830831	0.021021	0.11411411411411411	0.14714714714714713	0.057057057057057055	0.14814814814814814	0.12512512512512514	0.17917917917917917	0.0940941	0.0950951	0.0780781	0.11011011011011011	0.0940941	0.039039	0.13113113113113112	0.055055055055055056	0.03003	0.014014014014014014
cg16310491	0.023023023023023025	0.019019	0.016016016016016016	0.13913913913913914	0.1061061061061061	0.037037037037037035	0.057057057057057055	0.011011011011011011	0.032032	0.026026026026026026	0.21521521521521522	0.016016016016016016	0.026026026026026026	0.0720721	0.1031031031031031	0.00500501	0.00700701	0.12712712712712712	0.00900901	0.019019	0.12912912912912913	0.0910911	0.025025025025025023	0.00800801	0.1061061061061061	0.00700701	0.15615615615615616	0.036036036036036036	0.056056056056056056	0.17617617617617617	0.023023023023023025	0.16816816816816815	0.10710710710710711	0.14914914914914915	0.0840841	0.14214214214214213	0.1041041041041041	0.12612612612612611	0.021021	0.062062062062062065	0.2072072072072072	0.14214214214214213	0.021021	0.0650651	0.021021	0.0710711	0.039039	0.00800801	0.1921921921921922
cg11875044	0.11711711711711711	0.042042	0.026026026026026026	0.016016016016016016	0.011011011011011011	0.1041041041041041	0.03003	0.039039	0.03003	0.056056056056056056	0.036036036036036036	0.025025025025025023	0.34634634634634637	0.0700701	0.0670671	0.0730731	0.019019	0.0770771	0.032032	0.3183183183183183	0.00700701	0.039039	0.056056056056056056	0.047047	0.46146146146146144	0.026026026026026026	0.12412412412412413	0.14314314314314314	0.6346346346346347	0.5955955955955956	0.044044044044044044	0.0820821	0.0760761	0.0760761	0.12812812812812813	0.0950951	0.17317317317317318	0.24924924924924924	0.12412412412412413	0.015015015015015015	0.03003	0.041041	0.034034	0.024024024024024024	0.062062062062062065	0.022022022022022022	0.031031031031031032	0.03003	0.028028028028028028
cg00430542	0.037037037037037035	0.0590591	0.0640641	0.014014014014014014	0.034034	0.029029029029029027	0.13613613613613612	0.00800801	0.024024024024024024	0.025025025025025023	0.057057057057057055	0.02002	0.028028028028028028	0.026026026026026026	0.024024024024024024	0.00900901	0.031031031031031032	0.031031031031031032	0.013013013013013013	0.0740741	0.01001	0.017017017017017015	0.16216216216216217	0.021021	0.043043043043043044	0.016016016016016016	0.0920921	0.043043043043043044	0.029029029029029027	0.038038	0.11211211211211211	0.045045	0.013013013013013013	0.0720721	0.048048	0.034034	0.0600601	0.0790791	0.0990991	0.016016016016016016	0.022022022022022022	0.028028028028028028	0.0920921	0.0840841	0.0780781	0.015015015015015015	0.047047	0.00500501	0.00800801
cg13796250	0.0650651	0.047047	0.00900901	0.00500501	0.015015015015015015	0.024024024024024024	0.24524524524524524	0.041041	0.13213213213213212	0.12012012012012012	0.026026026026026026	0.026026026026026026	0.19019019019019018	0.031031031031031032	0.015015015015015015	0.023023023023023025	0.12012012012012012	0.04004	0.0510511	0.028028028028028028	0.00500501	0.0710711	0.0850851	0.013013013013013013	0.0890891	0.017017017017017015	0.038038	0.11011011011011011	0.17317317317317318	0.1021021021021021	0.17317317317317318	0.14714714714714713	0.12812812812812813	0.028028028028028028	0.019019	0.023023023023023025	0.021021	0.021021	0.04004	0.0650651	0.33433433433433435	0.19519519519519518	0.028028028028028028	0.028028028028028028	0.00800801	0.023023023023023025	0.055055055055055056	0.01001	0.026026026026026026
cg04247152	0.22622622622622623	0.0840841	0.017017017017017015	0.00600601	0.017017017017017015	0.027027	0.015015015015015015	0.016016016016016016	0.042042	0.022022022022022022	0.013013013013013013	0.019019	0.0810811	0.3793793793793794	0.043043043043043044	0.023023023023023025	0.016016016016016016	0.12812812812812813	0.019019	0.40540540540540543	0.00900901	0.057057057057057055	0.23123123123123124	0.018018018018018018	0.056056056056056056	0.011011011011011011	0.035035035035035036	0.0510511	0.19119119119119118	0.36236236236236236	0.0930931	0.2882882882882883	0.014014014014014014	0.044044044044044044	0.0650651	0.028028028028028028	0.0720721	0.0750751	0.42542542542542544	0.025025025025025023	0.048048	0.14314314314314314	0.050050050050050046	0.04004	0.028028028028028028	0.032032	0.048048	0.01001	0.00700701
cg04308687	0.0640641	0.0720721	0.041041	0.01001	0.018018018018018018	0.034034	0.044044044044044044	0.011011011011011011	0.027027	0.015015015015015015	0.013013013013013013	0.00700701	0.041041	0.0640641	0.026026026026026026	0.00600601	0.018018018018018018	0.0630631	0.00700701	0.025025025025025023	0.002002	0.018018018018018018	0.058058058058058054	0.012012012012012012	0.039039	0.012012012012012012	0.32432432432432434	0.041041	0.047047	0.058058058058058054	0.025025025025025023	0.022022022022022022	0.029029029029029027	0.037037037037037035	0.4014014014014014	0.0680681	0.1781781781781782	0.017017017017017015	0.0690691	0.00900901	0.1031031031031031	0.1061061061061061	0.24624624624624625	0.13613613613613612	0.1881881881881882	0.02002	0.02002	0.00900901	0.00600601
cg03604763	0.0730731	0.36336336336336333	0.0720721	0.003003	0.0750751	0.025025025025025023	0.0790791	0.004004	0.017017017017017015	0.026026026026026026	0.01001	0.018018018018018018	0.04004	0.026026026026026026	0.044044044044044044	0.00600601	0.4134134134134134	0.02002	0.015015015015015015	0.30930930930930933	0.00700701	0.044044044044044044	0.0770771	0.011011011011011011	0.044044044044044044	0.004004	0.0750751	0.0840841	0.032032	0.033033	0.038038	0.034034	0.00900901	0.11311311311311312	0.0610611	0.014014014014014014	0.032032	0.023023023023023025	0.23723723723723725	0.0660661	0.0830831	0.12212212212212212	0.0630631	0.058058058058058054	0.00600601	0.017017017017017015	0.028028028028028028	0.11211211211211211	0.00900901
cg08466517	0.057057057057057055	0.27227227227227224	0.02002	0.004004	0.017017017017017015	0.0510511	0.11511511511511512	0.4744744744744745	0.017017017017017015	0.5025025025025025	0.011011011011011011	0.019019	0.16816816816816815	0.1031031031031031	0.032032	0.014014014014014014	0.027027	0.0540541	0.011011011011011011	0.046046	0.00800801	0.057057057057057055	0.0610611	0.1061061061061061	0.032032	0.00800801	0.036036036036036036	0.0510511	0.0980981	0.062062062062062065	0.026026026026026026	0.039039	0.019019	0.15115115115115116	0.0790791	0.027027	0.14114114114114115	0.029029029029029027	0.14614614614614616	0.023023023023023025	0.0870871	0.033033	0.015015015015015015	0.038038	0.012012012012012012	0.027027	0.016016016016016016	0.00600601	0.00600601
cg11837293	0.1031031031031031	0.5615615615615616	0.00700701	0.01001	0.014014014014014014	0.038038	0.024024024024024024	0.03003	0.8138138138138138	0.01001	0.011011011011011011	0.037037037037037035	0.043043043043043044	0.043043043043043044	0.17217217217217218	0.13813813813813813	0.012012012012012012	0.018018018018018018	0.013013013013013013	0.12312312312312312	0.00700701	0.023023023023023025	0.0670671	0.1031031031031031	0.050050050050050046	0.00800801	0.8018018018018018	0.4624624624624625	0.5755755755755756	0.17717717717717718	0.0740741	0.0640641	0.00900901	0.019019	0.0520521	0.016016016016016016	0.18218218218218218	0.5925925925925926	0.46046046046046046	0.047047	0.017017017017017015	0.33433433433433435	0.0590591	0.14914914914914915	0.0630631	0.0700701	0.049049	0.025025025025025023	0.00600601
cg15648389	0.048048	0.11411411411411411	0.0640641	0.034034	0.0510511	0.057057057057057055	0.012012012012012012	0.014014014014014014	0.0610611	0.012012012012012012	0.0700701	0.033033	0.0660661	0.041041	0.014014014014014014	0.0530531	0.015015015015015015	0.024024024024024024	0.017017017017017015	0.00900901	0.012012012012012012	0.0520521	0.2802802802802803	0.032032	0.0530531	0.013013013013013013	0.28128128128128127	0.17717717717717718	0.021021	0.12212212212212212	0.042042	0.022022022022022022	0.00500501	0.2022022022022022	0.0740741	0.0590591	0.0860861	0.16516516516516516	0.028028028028028028	0.023023023023023025	0.042042	0.26126126126126126	0.2702702702702703	0.032032	0.012012012012012012	0.0830831	0.0540541	0.032032	0.033033
cg22393436	0.0630631	0.043043043043043044	0.0510511	0.018018018018018018	0.032032	0.011011011011011011	0.021021	0.046046	0.032032	0.027027	0.016016016016016016	0.015015015015015015	0.0900901	0.043043043043043044	0.0590591	0.014014014014014014	0.011011011011011011	0.0670671	0.021021	0.043043043043043044	0.013013013013013013	0.0860861	0.0510511	0.019019	0.14614614614614616	0.014014014014014014	0.18618618618618618	0.1881881881881882	0.03003	0.057057057057057055	0.039039	0.2122122122122122	0.013013013013013013	0.12012012012012012	0.1091091091091091	0.0540541	0.049049	0.026026026026026026	0.0800801	0.018018018018018018	0.058058058058058054	0.15515515515515516	0.0530531	0.03003	0.033033	0.022022022022022022	0.0960961	0.014014014014014014	0.022022022022022022
cg18658151	0.047047	0.13813813813813813	0.00800801	0.021021	0.038038	0.0610611	0.03003	0.041041	0.02002	0.046046	0.032032	0.04004	0.12412412412412413	0.022022022022022022	0.043043043043043044	0.013013013013013013	0.011011011011011011	0.033033	0.025025025025025023	0.11311311311311312	0.013013013013013013	0.032032	0.15315315315315314	0.031031031031031032	0.21921921921921922	0.025025025025025023	0.21021021021021022	0.034034	0.03003	0.0940941	0.022022022022022022	0.1841841841841842	0.014014014014014014	0.14114114114114115	0.039039	0.058058058058058054	0.0960961	0.11611611611611611	0.048048	0.0760761	0.0840841	0.10010010010010009	0.045045	0.12212212212212212	0.0520521	0.0630631	0.01001	0.043043043043043044	0.00900901
cg01461552	0.035035035035035036	0.037037037037037035	0.017017017017017015	0.00500501	0.018018018018018018	0.01001	0.017017017017017015	0.022022022022022022	0.024024024024024024	0.033033	0.00800801	0.019019	0.046046	0.0720721	0.0640641	0.004004	0.011011011011011011	0.016016016016016016	0.00700701	0.027027	0.0990991	0.044044044044044044	0.26726726726726724	0.00900901	0.23023023023023023	0.012012012012012012	0.4124124124124124	0.038038	0.0690691	0.43343343343343343	0.23123123123123124	0.0810811	0.012012012012012012	0.044044044044044044	0.049049	0.035035035035035036	0.046046	0.12712712712712712	0.038038	0.039039	0.00900901	0.036036036036036036	0.032032	0.032032	0.3763763763763764	0.045045	0.015015015015015015	0.00600601	0.017017017017017015
cg14891195	0.048048	0.0710711	0.056056056056056056	0.015015015015015015	0.0890891	0.00800801	0.026026026026026026	0.0600601	0.036036036036036036	0.056056056056056056	0.0520521	0.00800801	0.2112112112112112	0.0520521	0.0880881	0.018018018018018018	0.022022022022022022	0.023023023023023025	0.015015015015015015	0.2012012012012012	0.00800801	0.16116116116116116	0.15715715715715717	0.015015015015015015	0.18218218218218218	0.00600601	0.056056056056056056	0.22522522522522523	0.041041	0.055055055055055056	0.0730731	0.0730731	0.00900901	0.033033	0.03003	0.056056056056056056	0.026026026026026026	0.029029029029029027	0.0860861	0.00900901	0.047047	0.033033	0.17417417417417416	0.0730731	0.023023023023023025	0.02002	0.10010010010010009	0.01001	0.02002
cg18912160	0.016016016016016016	0.044044044044044044	0.025025025025025023	0.00600601	0.5515515515515516	0.00500501	0.014014014014014014	0.3003003003003003	0.0920921	0.018018018018018018	0.00800801	0.017017017017017015	0.0510511	0.043043043043043044	0.3883883883883884	0.16316316316316315	0.038038	0.0660661	0.037037037037037035	0.0600601	0.003003	0.015015015015015015	0.03003	0.1991991991991992	0.028028028028028028	0.00500501	0.031031031031031032	0.016016016016016016	0.27427427427427425	0.12712712712712712	0.025025025025025023	0.029029029029029027	0.3003003003003003	0.019019	0.14114114114114115	0.0680681	0.025025025025025023	0.022022022022022022	0.029029029029029027	0.02002	0.014014014014014014	0.043043043043043044	0.017017017017017015	0.42042042042042044	0.00700701	0.039039	0.029029029029029027	0.0520521	0.00700701
cg13750264	0.17517517517517517	0.0990991	0.0840841	0.00900901	0.027027	0.00700701	0.027027	0.033033	0.046046	0.01001	0.017017017017017015	0.011011011011011011	0.062062062062062065	0.23623623623623624	0.016016016016016016	0.00600601	0.021021	0.032032	0.00800801	0.1961961961961962	0.19519519519519518	0.16616616616616617	0.0940941	0.01001	0.0750751	0.004004	0.029029029029029027	0.024024024024024024	0.037037037037037035	0.2182182182182182	0.2602602602602603	0.056056056056056056	0.00800801	0.031031031031031032	0.026026026026026026	0.026026026026026026	0.028028028028028028	0.0530531	0.044044044044044044	0.017017017017017015	0.021021	0.0870871	0.033033	0.25825825825825827	0.042042	0.017017017017017015	0.24724724724724725	0.00900901	0.038038
cg09235562	0.13913913913913914	0.044044044044044044	0.028028028028028028	0.00900901	0.0780781	0.00700701	0.11311311311311312	0.00900901	0.0740741	0.024024024024024024	0.014014014014014014	0.055055055055055056	0.14114114114114115	0.041041	0.0520521	0.028028028028028028	0.00700701	0.1041041041041041	0.004004	0.018018018018018018	0.02002	0.023023023023023025	0.13413413413413414	0.00500501	0.0750751	0.00700701	0.021021	0.13413413413413414	0.11611611611611611	0.0710711	0.1031031031031031	0.12612612612612611	0.00600601	0.028028028028028028	0.019019	0.019019	0.02002	0.018018018018018018	0.0780781	0.011011011011011011	0.0910911	0.0660661	0.0860861	0.019019	0.0990991	0.016016016016016016	0.029029029029029027	0.00500501	0.015015015015015015
cg04917860	0.0530531	0.058058058058058054	0.019019	0.00800801	0.015015015015015015	0.012012012012012012	0.019019	0.019019	0.036036036036036036	0.039039	0.26726726726726724	0.029029029029029027	0.3253253253253253	0.032032	0.2882882882882883	0.026026026026026026	0.018018018018018018	0.042042	0.018018018018018018	0.035035035035035036	0.00500501	0.036036036036036036	0.0890891	0.017017017017017015	0.0540541	0.00600601	0.043043043043043044	0.062062062062062065	0.0820821	0.16016016016016016	0.050050050050050046	0.0650651	0.023023023023023025	0.041041	0.035035035035035036	0.035035035035035036	0.058058058058058054	0.045045	0.037037037037037035	0.022022022022022022	0.032032	0.025025025025025023	0.019019	0.0590591	0.027027	0.025025025025025023	0.2072072072072072	0.021021	0.023023023023023025
cg11628972	0.0840841	0.025025025025025023	0.012012012012012012	0.023023023023023025	0.01001	0.00900901	0.021021	0.00600601	0.00700701	0.048048	0.028028028028028028	0.027027	0.04004	0.19519519519519518	0.12112112112112113	0.01001	0.00900901	0.011011011011011011	0.021021	0.023023023023023025	0.00600601	0.0540541	0.017017017017017015	0.00700701	0.3353353353353353	0.022022022022022022	0.14214214214214213	0.22022022022022023	0.046046	0.4014014014014014	0.13813813813813813	0.2962962962962963	0.032032	0.14414414414414414	0.0790791	0.01001	0.011011011011011011	0.037037037037037035	0.036036036036036036	0.2832832832832833	0.4904904904904905	0.035035035035035036	0.0990991	0.012012012012012012	0.35735735735735735	0.12812812812812813	0.019019	0.00500501	0.035035035035035036
cg05084668	0.047047	0.12012012012012012	0.0650651	0.00600601	0.022022022022022022	0.00700701	0.014014014014014014	0.00700701	0.12212212212212212	0.0840841	0.02002	0.015015015015015015	0.17617617617617617	0.14714714714714713	0.024024024024024024	0.01001	0.024024024024024024	0.1091091091091091	0.00800801	0.041041	0.011011011011011011	0.024024024024024024	0.0510511	0.00900901	0.1871871871871872	0.23423423423423423	0.023023023023023025	0.0700701	0.034034	0.22422422422422422	0.0700701	0.1871871871871872	0.012012012012012012	0.026026026026026026	0.0510511	0.016016016016016016	0.027027	0.035035035035035036	0.0530531	0.014014014014014014	0.027027	0.11711711711711711	0.13313313313313313	0.023023023023023025	0.0790791	0.026026026026026026	0.026026026026026026	0.0690691	0.012012012012012012
cg11505026	0.11411411411411411	0.2032032032032032	0.049049	0.00800801	0.024024024024024024	0.012012012012012012	0.021021	0.016016016016016016	0.034034	0.049049	0.013013013013013013	0.043043043043043044	0.16816816816816815	0.062062062062062065	0.03003	0.02002	0.021021	0.028028028028028028	0.014014014014014014	0.056056056056056056	0.00800801	0.17617617617617617	0.24524524524524524	0.011011011011011011	0.043043043043043044	0.00800801	0.0770771	0.0650651	0.0730731	0.0930931	0.14314314314314314	0.12312312312312312	0.022022022022022022	0.0540541	0.0680681	0.023023023023023025	0.0510511	0.0950951	0.041041	0.022022022022022022	0.0830831	0.0920921	0.044044044044044044	0.26726726726726724	0.03003	0.021021	0.033033	0.00900901	0.016016016016016016
cg00033551	0.0820821	0.037037037037037035	0.012012012012012012	0.00600601	0.00800801	0.017017017017017015	0.027027	0.012012012012012012	0.02002	0.02002	0.013013013013013013	0.024024024024024024	0.5055055055055055	0.036036036036036036	0.6016016016016016	0.013013013013013013	0.045045	0.4314314314314314	0.017017017017017015	0.011011011011011011	0.01001	0.023023023023023025	0.019019	0.016016016016016016	0.026026026026026026	0.012012012012012012	0.0510511	0.3883883883883884	0.037037037037037035	0.12712712712712712	0.018018018018018018	0.4494494494494494	0.021021	0.036036036036036036	0.055055055055055056	0.017017017017017015	0.043043043043043044	0.034034	0.014014014014014014	0.14714714714714713	0.022022022022022022	0.033033	0.1061061061061061	0.03003	0.014014014014014014	0.0870871	0.041041	0.00800801	0.00800801
cg20494738	0.039039	0.047047	0.014014014014014014	0.00800801	0.024024024024024024	0.022022022022022022	0.033033	0.00800801	0.023023023023023025	0.017017017017017015	0.00900901	0.046046	0.23423423423423423	0.0790791	0.029029029029029027	0.014014014014014014	0.021021	0.30930930930930933	0.025025025025025023	0.0530531	0.013013013013013013	0.0590591	0.057057057057057055	0.018018018018018018	0.22522522522522523	0.011011011011011011	0.1011011011011011	0.035035035035035036	0.0920921	0.1041041041041041	0.0650651	0.34434434434434436	0.028028028028028028	0.028028028028028028	0.028028028028028028	0.03003	0.0680681	0.0670671	0.050050050050050046	0.049049	0.0660661	0.050050050050050046	0.0730731	0.021021	0.01001	0.058058058058058054	0.044044044044044044	0.025025025025025023	0.00800801
cg12182937	0.23023023023023023	0.0540541	0.00700701	0.004004	0.044044044044044044	0.036036036036036036	0.050050050050050046	0.3313313313313313	0.10010010010010009	0.033033	0.048048	0.027027	0.050050050050050046	0.048048	0.029029029029029027	0.022022022022022022	0.03003	0.14814814814814814	0.022022022022022022	0.036036036036036036	0.00700701	0.0850851	0.11311311311311312	0.025025025025025023	0.045045	0.022022022022022022	0.035035035035035036	0.11511511511511512	0.03003	0.2272272272272272	0.0640641	0.045045	0.00700701	0.029029029029029027	0.037037037037037035	0.032032	0.038038	0.0840841	0.033033	0.045045	0.0720721	0.039039	0.013013013013013013	0.16116116116116116	0.048048	0.044044044044044044	0.024024024024024024	0.00800801	0.021021
cg09013655	0.046046	0.22922922922922923	0.019019	0.016016016016016016	0.013013013013013013	0.025025025025025023	0.037037037037037035	0.033033	0.042042	0.033033	0.0540541	0.029029029029029027	0.13713713713713713	0.0530531	0.038038	0.031031031031031032	0.016016016016016016	0.022022022022022022	0.056056056056056056	0.0880881	0.014014014014014014	0.037037037037037035	0.2862862862862863	0.024024024024024024	0.1921921921921922	0.021021	0.0650651	0.034034	0.13413413413413414	0.2832832832832833	0.44344344344344344	0.5645645645645646	0.031031031031031032	0.0720721	0.0650651	0.3203203203203203	0.037037037037037035	0.032032	0.1041041041041041	0.022022022022022022	0.0740741	0.034034	0.02002	0.055055055055055056	0.03003	0.036036036036036036	0.021021	0.045045	0.022022022022022022
cg02853801	0.3083083083083083	0.15715715715715717	0.0940941	0.028028028028028028	0.049049	0.047047	0.029029029029029027	0.029029029029029027	0.0670671	0.0830831	0.0640641	0.12812812812812813	0.032032	0.0670671	0.0960961	0.0790791	0.018018018018018018	0.022022022022022022	0.014014014014014014	0.029029029029029027	0.018018018018018018	0.34134134134134136	0.24424424424424424	0.024024024024024024	0.26626626626626626	0.031031031031031032	0.0960961	0.3363363363363363	0.027027	0.28128128128128127	0.029029029029029027	0.17117117117117117	0.021021	0.023023023023023025	0.0510511	0.44244244244244246	0.028028028028028028	0.027027	0.029029029029029027	0.22922922922922923	0.039039	0.04004	0.0690691	0.029029029029029027	0.036036036036036036	0.3073073073073073	0.018018018018018018	0.02002	0.033033
cg14391382	0.022022022022022022	0.037037037037037035	0.032032	0.00500501	0.03003	0.034034	0.011011011011011011	0.035035035035035036	0.00600601	0.01001	0.00600601	0.045045	0.3663663663663664	0.0530531	0.25325325325325326	0.00500501	0.033033	0.026026026026026026	0.004004	0.0840841	0.00900901	0.24024024024024024	0.018018018018018018	0.025025025025025023	0.03003	0.02002	0.15415415415415415	0.0920921	0.6436436436436437	0.0800801	0.028028028028028028	0.0800801	0.031031031031031032	0.0690691	0.028028028028028028	0.043043043043043044	0.011011011011011011	0.0630631	0.046046	0.003003	0.045045	0.039039	0.12212212212212212	0.023023023023023025	0.00900901	0.2062062062062062	0.026026026026026026	0.019019	0.017017017017017015
cg14715697	0.0510511	0.32432432432432434	0.00700701	0.01001	0.00900901	0.17417417417417416	0.026026026026026026	0.0540541	0.046046	0.016016016016016016	0.0790791	0.02002	0.025025025025025023	0.1111111111111111	0.4074074074074074	0.44044044044044045	0.043043043043043044	0.0950951	0.00600601	0.032032	0.00700701	0.0520521	0.047047	0.015015015015015015	0.062062062062062065	0.00500501	0.0980981	0.042042	0.0520521	0.048048	0.34934934934934936	0.042042	0.017017017017017015	0.0650651	0.028028028028028028	0.039039	0.2072072072072072	0.027027	0.057057057057057055	0.021021	0.3783783783783784	0.0670671	0.021021	0.015015015015015015	0.00600601	0.049049	0.015015015015015015	0.00900901	0.003003
cg16896868	0.13413413413413414	0.22322322322322322	0.12512512512512514	0.013013013013013013	0.034034	0.01001	0.3063063063063063	0.047047	0.11911911911911911	0.024024024024024024	0.02002	0.028028028028028028	0.0520521	0.0510511	0.049049	0.012012012012012012	0.016016016016016016	0.016016016016016016	0.00600601	0.0810811	0.003003	0.0970971	0.0860861	0.016016016016016016	0.2272272272272272	0.018018018018018018	0.12112112112112113	0.018018018018018018	0.0540541	0.0790791	0.058058058058058054	0.0940941	0.14714714714714713	0.0750751	0.0810811	0.015015015015015015	0.12412412412412413	0.1111111111111111	0.025025025025025023	0.00700701	0.2982982982982983	0.13013013013013014	0.02002	0.1881881881881882	0.00800801	0.015015015015015015	0.1781781781781782	0.13713713713713713	0.041041
cg24921031	0.0630631	0.037037037037037035	0.013013013013013013	0.00900901	0.021021	0.013013013013013013	0.0980981	0.017017017017017015	0.18618618618618618	0.0640641	0.024024024024024024	0.02002	0.2602602602602603	0.056056056056056056	0.031031031031031032	0.00900901	0.039039	0.048048	0.022022022022022022	0.056056056056056056	0.00500501	0.038038	0.0930931	0.015015015015015015	0.0870871	0.012012012012012012	0.0800801	0.0660661	0.1031031031031031	0.1921921921921922	0.0710711	0.2222222222222222	0.028028028028028028	0.024024024024024024	0.0510511	0.031031031031031032	0.0700701	0.050050050050050046	0.25625625625625625	0.019019	0.11711711711711711	0.045045	0.034034	0.014014014014014014	0.021021	0.029029029029029027	0.057057057057057055	0.022022022022022022	0.011011011011011011
cg16991868	0.2172172172172172	0.032032	0.028028028028028028	0.047047	0.018018018018018018	0.13913913913913914	0.036036036036036036	0.00900901	0.01001	0.032032	0.3213213213213213	0.018018018018018018	0.049049	0.036036036036036036	0.043043043043043044	0.00500501	0.00500501	0.029029029029029027	0.12712712712712712	0.0700701	0.00500501	0.023023023023023025	0.12412412412412413	0.24524524524524524	0.0670671	0.38038038038038036	0.0590591	0.42042042042042044	0.045045	0.1111111111111111	0.10010010010010009	0.0890891	0.024024024024024024	0.36036036036036034	0.0740741	0.0670671	0.013013013013013013	0.014014014014014014	0.0670671	0.012012012012012012	0.029029029029029027	0.47647647647647645	0.019019	0.15615615615615616	0.003003	0.037037037037037035	0.012012012012012012	0.2032032032032032	0.029029029029029027
cg10296238	0.22822822822822822	0.013013013013013013	0.01001	0.18518518518518517	0.025025025025025023	0.021021	0.014014014014014014	0.11011011011011011	0.00800801	0.26226226226226224	0.02002	0.2732732732732733	0.026026026026026026	0.14714714714714713	0.02002	0.0600601	0.004004	0.012012012012012012	0.003003	0.034034	0.050050050050050046	0.037037037037037035	0.025025025025025023	0.004004	0.3683683683683684	0.16316316316316315	0.6856856856856857	0.16516516516516516	0.041041	0.16916916916916916	0.042042	0.047047	0.00700701	0.033033	0.0770771	0.033033	0.00900901	0.031031031031031032	0.014014014014014014	0.00700701	0.01001	0.019019	0.0530531	0.022022022022022022	0.00900901	0.031031031031031032	0.0970971	0.004004	0.12712712712712712
cg11312353	0.031031031031031032	0.14514514514514515	0.014014014014014014	0.002002	0.17517517517517517	0.014014014014014014	0.019019	0.00700701	0.45545545545545546	0.00800801	0.0530531	0.014014014014014014	0.032032	0.0680681	0.016016016016016016	0.011011011011011011	0.00900901	0.02002	0.016016016016016016	0.037037037037037035	0.004004	0.019019	0.021021	0.00600601	0.15115115115115116	0.003003	0.033033	0.022022022022022022	0.45145145145145144	0.2502502502502503	0.046046	0.13713713713713713	0.00900901	0.018018018018018018	0.0920921	0.013013013013013013	0.021021	0.017017017017017015	0.023023023023023025	0.015015015015015015	0.019019	0.025025025025025023	0.033033	0.012012012012012012	0.01001	0.023023023023023025	0.016016016016016016	0.23023023023023023	0.003003
cg13520053	0.13413413413413414	0.0520521	0.025025025025025023	0.00700701	0.017017017017017015	0.019019	0.16116116116116116	0.025025025025025023	0.018018018018018018	0.014014014014014014	0.031031031031031032	0.043043043043043044	0.0740741	0.0870871	0.18518518518518517	0.023023023023023025	0.021021	0.024024024024024024	0.013013013013013013	0.046046	0.011011011011011011	0.028028028028028028	0.0980981	0.016016016016016016	0.3733733733733734	0.00800801	0.04004	0.0650651	0.11311311311311312	0.23423423423423423	0.12712712712712712	0.0590591	0.036036036036036036	0.0590591	0.24124124124124124	0.027027	0.0870871	0.2132132132132132	0.041041	0.03003	0.0600601	0.11011011011011011	0.029029029029029027	0.0740741	0.026026026026026026	0.04004	0.022022022022022022	0.02002	0.012012012012012012
cg16810279	0.0660661	0.0610611	0.011011011011011011	0.02002	0.037037037037037035	0.0510511	0.038038	0.038038	0.0660661	0.048048	0.046046	0.025025025025025023	0.045045	0.0850851	0.0610611	0.031031031031031032	0.0540541	0.0990991	0.018018018018018018	0.032032	0.021021	0.0790791	0.15715715715715717	0.00900901	0.0780781	0.02002	0.18218218218218218	0.0860861	0.0540541	0.0870871	0.1011011011011011	0.0690691	0.035035035035035036	0.10810810810810811	0.0700701	0.042042	0.17417417417417416	0.058058058058058054	0.0860861	0.021021	0.0770771	0.048048	0.048048	0.0780781	0.03003	0.0760761	0.021021	0.012012012012012012	0.017017017017017015
cg16709294	0.0700701	0.034034	0.013013013013013013	0.00600601	0.4094094094094094	0.3133133133133133	0.034034	0.016016016016016016	0.011011011011011011	0.02002	0.017017017017017015	0.031031031031031032	0.0710711	0.015015015015015015	0.022022022022022022	0.012012012012012012	0.4144144144144144	0.014014014014014014	0.017017017017017015	0.2032032032032032	0.00600601	0.025025025025025023	0.0520521	0.00800801	0.028028028028028028	0.012012012012012012	0.026026026026026026	0.0680681	0.056056056056056056	0.039039	0.039039	0.0780781	0.023023023023023025	0.025025025025025023	0.0670671	0.015015015015015015	0.03003	0.026026026026026026	0.028028028028028028	0.023023023023023025	0.018018018018018018	0.018018018018018018	0.012012012012012012	0.041041	0.028028028028028028	0.036036036036036036	0.26726726726726724	0.24424424424424424	0.015015015015015015
cg14565752	0.027027	0.043043043043043044	0.01001	0.00500501	0.19519519519519518	0.012012012012012012	0.15415415415415415	0.017017017017017015	0.018018018018018018	0.024024024024024024	0.012012012012012012	0.17617617617617617	0.029029029029029027	0.1061061061061061	0.04004	0.00700701	0.016016016016016016	0.022022022022022022	0.013013013013013013	0.022022022022022022	0.00500501	0.22322322322322322	0.0540541	0.00500501	0.0710711	0.012012012012012012	0.031031031031031032	0.028028028028028028	0.048048	0.0730731	0.018018018018018018	0.057057057057057055	0.00500501	0.019019	0.1091091091091091	0.050050050050050046	0.016016016016016016	0.015015015015015015	0.043043043043043044	0.021021	0.13313313313313313	0.13413413413413414	0.042042	0.0920921	0.012012012012012012	0.023023023023023025	0.043043043043043044	0.00800801	0.015015015015015015
cg26345613	0.046046	0.048048	0.016016016016016016	0.00900901	0.034034	0.12512512512512514	0.018018018018018018	0.18518518518518517	0.038038	0.2032032032032032	0.026026026026026026	0.021021	0.0670671	0.050050050050050046	0.047047	0.14214214214214213	0.031031031031031032	0.024024024024024024	0.03003	0.025025025025025023	0.00900901	0.038038	0.0670671	0.00700701	0.15615615615615616	0.012012012012012012	0.043043043043043044	0.0730731	0.055055055055055056	0.15615615615615616	0.022022022022022022	0.04004	0.0860861	0.0630631	0.034034	0.0510511	0.032032	0.13913913913913914	0.049049	0.044044044044044044	0.04004	0.1031031031031031	0.0510511	0.036036036036036036	0.032032	0.062062062062062065	0.03003	0.1011011011011011	0.016016016016016016
cg20482462	0.043043043043043044	0.0640641	0.011011011011011011	0.003003	0.029029029029029027	0.01001	0.17517517517517517	0.011011011011011011	0.0590591	0.14414414414414414	0.34034034034034033	0.026026026026026026	0.033033	0.12512512512512514	0.015015015015015015	0.055055055055055056	0.044044044044044044	0.02002	0.016016016016016016	0.055055055055055056	0.011011011011011011	0.021021	0.055055055055055056	0.13413413413413414	0.0680681	0.012012012012012012	0.058058058058058054	0.0720721	0.04004	0.0820821	0.20020020020020018	0.0810811	0.044044044044044044	0.047047	0.3073073073073073	0.026026026026026026	0.018018018018018018	0.03003	0.035035035035035036	0.029029029029029027	0.11411411411411411	0.031031031031031032	0.04004	0.0680681	0.019019	0.04004	0.035035035035035036	0.00600601	0.4214214214214214
cg10941566	0.15215215215215216	0.032032	0.2012012012012012	0.011011011011011011	0.038038	0.021021	0.035035035035035036	0.021021	0.043043043043043044	0.029029029029029027	0.019019	0.036036036036036036	0.048048	0.0600601	0.0960961	0.018018018018018018	0.0960961	0.021021	0.015015015015015015	0.0970971	0.011011011011011011	0.039039	0.2022022022022022	0.011011011011011011	0.0670671	0.00800801	0.13413413413413414	0.044044044044044044	0.0660661	0.0660661	0.0940941	0.0900901	0.021021	0.0530531	0.046046	0.2122122122122122	0.045045	0.035035035035035036	0.10010010010010009	0.1841841841841842	0.016016016016016016	0.056056056056056056	0.12612612612612611	0.17517517517517517	0.012012012012012012	0.037037037037037035	0.0670671	0.01001	0.017017017017017015
cg00962903	0.14114114114114115	0.058058058058058054	0.0890891	0.00600601	0.014014014014014014	0.023023023023023025	0.045045	0.2752752752752753	0.035035035035035036	0.025025025025025023	0.11311311311311312	0.017017017017017015	0.022022022022022022	0.0530531	0.043043043043043044	0.00700701	0.0700701	0.4174174174174174	0.1931931931931932	0.012012012012012012	0.00700701	0.0530531	0.3073073073073073	0.014014014014014014	0.0710711	0.002002	0.1991991991991992	0.24024024024024024	0.13013013013013014	0.3153153153153153	0.17117117117117117	0.3083083083083083	0.00500501	0.17517517517517517	0.0890891	0.013013013013013013	0.023023023023023025	0.043043043043043044	0.2832832832832833	0.019019	0.03003	0.18518518518518517	0.023023023023023025	0.026026026026026026	0.055055055055055056	0.021021	0.24324324324324323	0.00600601	0.012012012012012012
cg10960266	0.036036036036036036	0.021021	0.037037037037037035	0.033033	0.38238238238238237	0.019019	0.02002	0.01001	0.026026026026026026	0.0610611	0.027027	0.018018018018018018	0.2022022022022022	0.11611611611611611	0.014014014014014014	0.012012012012012012	0.016016016016016016	0.024024024024024024	0.01001	0.019019	0.00900901	0.026026026026026026	0.14514514514514515	0.016016016016016016	0.0930931	0.00800801	0.041041	0.034034	0.032032	0.3973973973973974	0.4214214214214214	0.0610611	0.021021	0.35735735735735735	0.016016016016016016	0.026026026026026026	0.025025025025025023	0.022022022022022022	0.03003	0.0880881	0.44744744744744747	0.022022022022022022	0.03003	0.036036036036036036	0.01001	0.10010010010010009	0.021021	0.027027	0.14514514514514515
cg11314684	0.039039	0.0850851	0.046046	0.013013013013013013	0.022022022022022022	0.017017017017017015	0.0870871	0.025025025025025023	0.043043043043043044	0.028028028028028028	0.022022022022022022	0.0520521	0.035035035035035036	0.056056056056056056	0.039039	0.019019	0.029029029029029027	0.11511511511511512	0.00900901	0.019019	0.02002	0.027027	0.0720721	0.026026026026026026	0.03003	0.018018018018018018	0.029029029029029027	0.028028028028028028	0.036036036036036036	0.0530531	0.058058058058058054	0.048048	0.016016016016016016	0.029029029029029027	0.043043043043043044	0.021021	0.039039	0.0930931	0.056056056056056056	0.01001	0.1021021021021021	0.034034	0.032032	0.0790791	0.023023023023023025	0.016016016016016016	0.044044044044044044	0.024024024024024024	0.04004
cg13824815	0.0750751	0.1011011011011011	0.024024024024024024	0.003003	0.15615615615615616	0.004004	0.0610611	0.015015015015015015	0.017017017017017015	0.3023023023023023	0.012012012012012012	0.0700701	0.048048	0.045045	0.032032	0.015015015015015015	0.045045	0.12312312312312312	0.017017017017017015	0.039039	0.00800801	0.033033	0.5055055055055055	0.013013013013013013	0.34034034034034033	0.013013013013013013	0.0810811	0.0750751	0.0520521	0.21421421421421422	0.056056056056056056	0.21521521521521522	0.032032	0.048048	0.04004	0.031031031031031032	0.0540541	0.0700701	0.044044044044044044	0.024024024024024024	0.14114114114114115	0.12212212212212212	0.0510511	0.24324324324324323	0.011011011011011011	0.029029029029029027	0.050050050050050046	0.013013013013013013	0.00700701
cg09451188	0.14714714714714713	0.1931931931931932	0.02002	0.016016016016016016	0.0970971	0.03003	0.02002	0.02002	0.4194194194194194	0.10710710710710711	0.044044044044044044	0.015015015015015015	0.023023023023023025	0.0780781	0.16916916916916916	0.022022022022022022	0.00900901	0.031031031031031032	0.01001	0.018018018018018018	0.014014014014014014	0.13813813813813813	0.27927927927927926	0.011011011011011011	0.0890891	0.012012012012012012	0.0540541	0.16816816816816815	0.043043043043043044	0.0590591	0.12712712712712712	0.1961961961961962	0.00800801	0.026026026026026026	0.40040040040040037	0.049049	0.04004	0.31931931931931934	0.027027	0.0910911	0.027027	0.029029029029029027	0.037037037037037035	0.17917917917917917	0.017017017017017015	0.03003	0.015015015015015015	0.00800801	0.047047
cg09491542	0.0780781	0.37037037037037035	0.01001	0.004004	0.021021	0.011011011011011011	0.0790791	0.013013013013013013	0.024024024024024024	0.021021	0.012012012012012012	0.0630631	0.36736736736736736	0.044044044044044044	0.024024024024024024	0.5365365365365365	0.011011011011011011	0.032032	0.02002	0.032032	0.00800801	0.057057057057057055	0.039039	0.011011011011011011	0.4544544544544544	0.00500501	0.044044044044044044	0.21421421421421422	0.044044044044044044	0.48648648648648646	0.0630631	0.0590591	0.023023023023023025	0.032032	0.2912912912912913	0.027027	0.056056056056056056	0.0590591	0.0720721	0.02002	0.047047	0.049049	0.044044044044044044	0.20020020020020018	0.017017017017017015	0.034034	0.014014014014014014	0.017017017017017015	0.00700701
cg14142836	0.0980981	0.1011011011011011	0.43343343343343343	0	0.027027	0.01001	0.1011011011011011	0.15815815815815815	0.025025025025025023	0.017017017017017015	0.2132132132132132	0.027027	0.23023023023023023	0.045045	0.2652652652652653	0.021021	0.016016016016016016	0.42042042042042044	0.022022022022022022	0.041041	0.00900901	0.027027	0.11911911911911911	0.3813813813813814	0.0910911	0.00500501	0.0590591	0.036036036036036036	0.5305305305305306	0.2952952952952953	0.047047	0.046046	0.3303303303303303	0.0680681	0.14714714714714713	0.024024024024024024	0.0740741	0.058058058058058054	0.15515515515515516	0.029029029029029027	0.0530531	0.0690691	0.029029029029029027	0.26626626626626626	0.00800801	0.018018018018018018	0.10810810810810811	0.016016016016016016	0.00700701
cg16672562	0.0740741	0.032032	0.11811811811811812	0.00600601	0.035035035035035036	0.011011011011011011	0.0940941	0.022022022022022022	0.036036036036036036	0.022022022022022022	0.024024024024024024	0.3063063063063063	0.2552552552552553	0.028028028028028028	0.031031031031031032	0.00800801	0.5795795795795796	0.0850851	0.00800801	0.025025025025025023	0.00500501	0.025025025025025023	0.1871871871871872	0.004004	0.5645645645645646	0.004004	0.029029029029029027	0.4444444444444444	0.37037037037037035	0.5565565565565566	0.5645645645645646	0.0890891	0.00700701	0.034034	0.024024024024024024	0.043043043043043044	0.026026026026026026	0.0990991	0.032032	0.013013013013013013	0.024024024024024024	0.04004	0.039039	0.0930931	0.012012012012012012	0.015015015015015015	0.23323323323323322	0.011011011011011011	0.036036036036036036
cg17543218	0.028028028028028028	0.0540541	0.25825825825825827	0.00500501	0.2912912912912913	0.015015015015015015	0.0530531	0.02002	0.016016016016016016	0.2652652652652653	0.015015015015015015	0.021021	0.13413413413413414	0.23123123123123124	0.018018018018018018	0.015015015015015015	0.016016016016016016	0.12312312312312312	0.013013013013013013	0.0730731	0.00800801	0.0650651	0.0690691	0.013013013013013013	0.041041	0.00900901	0.026026026026026026	0.045045	0.16516516516516516	0.058058058058058054	0.048048	0.34734734734734735	0.024024024024024024	0.0520521	0.039039	0.018018018018018018	0.049049	0.0660661	0.041041	0.00900901	0.0980981	0.029029029029029027	0.033033	0.028028028028028028	0.021021	0.00900901	0.37237237237237236	0.014014014014014014	0.011011011011011011
cg19086497	0.019019	0.0990991	0.00900901	0.012012012012012012	0.023023023023023025	0.027027	0.3363363363363363	0.034034	0.04004	0.035035035035035036	0.019019	0.025025025025025023	0.5375375375375375	0.048048	0.037037037037037035	0.6156156156156156	0.019019	0.041041	0.018018018018018018	0.0680681	0.00800801	0.4084084084084084	0.14414414414414414	0.018018018018018018	0.3303303303303303	0.013013013013013013	0.049049	0.026026026026026026	0.1011011011011011	0.2172172172172172	0.045045	0.023023023023023025	0.01001	0.025025025025025023	0.042042	0.019019	0.021021	0.024024024024024024	0.1061061061061061	0.018018018018018018	0.02002	0.028028028028028028	0.019019	0.014014014014014014	0.6406406406406406	0.014014014014014014	0.0810811	0.015015015015015015	0.01001
cg11421768	0.0820821	0.029029029029029027	0.019019	0.6146146146146146	0.024024024024024024	0.016016016016016016	0.011011011011011011	0.45545545545545546	0.014014014014014014	0.6776776776776777	0.012012012012012012	0.016016016016016016	0.0740741	0.038038	0.022022022022022022	0.01001	0.00800801	0.016016016016016016	0.0760761	0.011011011011011011	0.00600601	0.029029029029029027	0.0930931	0.4694694694694695	0.041041	0.3913913913913914	0.025025025025025023	0.04004	0.0590591	0.0940941	0.027027	0.0640641	0.2732732732732733	0.019019	0.044044044044044044	0.028028028028028028	0.021021	0.03003	0.032032	0.023023023023023025	0.015015015015015015	0.037037037037037035	0.22522522522522523	0.0540541	0.013013013013013013	0.023023023023023025	0.029029029029029027	0.011011011011011011	0.018018018018018018
cg04541368	0.0650651	0.02002	0.0710711	0	0.028028028028028028	0.062062062062062065	0.028028028028028028	0.048048	0.036036036036036036	0.0600601	0.047047	0.021021	0.13313313313313313	0.10510510510510511	0.055055055055055056	0.03003	0.00700701	0.036036036036036036	0.062062062062062065	0.10010010010010009	0.00900901	0.022022022022022022	0.062062062062062065	0.047047	0.0720721	0.00500501	0.017017017017017015	0.0790791	0.0530531	0.12312312312312312	0.10710710710710711	0.0940941	0.016016016016016016	0.021021	0.018018018018018018	0.0760761	0.026026026026026026	0.015015015015015015	0.1031031031031031	0.00800801	0.055055055055055056	0.1041041041041041	0.04004	0.11511511511511512	0.039039	0.025025025025025023	0.014014014014014014	0.029029029029029027	0.019019
cg17022548	0.026026026026026026	0.25125125125125125	0.0680681	0.021021	0.35735735735735735	0.0670671	0.0850851	0.048048	0.0910911	0.041041	0.056056056056056056	0.02002	0.34134134134134136	0.2702702702702703	0.0680681	0.0520521	0.016016016016016016	0.044044044044044044	0.046046	0.033033	0.025025025025025023	0.0950951	0.15915915915915915	0.044044044044044044	0.04004	0.02002	0.13413413413413414	0.049049	0.0680681	0.04004	0.23123123123123124	0.2912912912912913	0.043043043043043044	0.0660661	0.031031031031031032	0.0670671	0.0700701	0.0990991	0.044044044044044044	0.0520521	0.0650651	0.14714714714714713	0.039039	0.19019019019019018	0.0850851	0.0640641	0.046046	0.058058058058058054	0.024024024024024024
cg09942166	0.0920921	0.0930931	0.024024024024024024	0.016016016016016016	0.0910911	0.043043043043043044	0.0980981	0.022022022022022022	0.034034	0.025025025025025023	0.035035035035035036	0.034034	0.039039	0.050050050050050046	0.0530531	0.027027	0.02002	0.038038	0.041041	0.050050050050050046	0.018018018018018018	0.034034	0.5505505505505506	0.026026026026026026	0.050050050050050046	0.014014014014014014	0.056056056056056056	0.14914914914914915	0.032032	0.0730731	0.0810811	0.0870871	0.037037037037037035	0.033033	0.0590591	0.03003	0.026026026026026026	0.031031031031031032	0.0590591	0.025025025025025023	0.15715715715715717	0.12212212212212212	0.1061061061061061	0.0600601	0.0940941	0.048048	0.050050050050050046	0.029029029029029027	0.017017017017017015
cg12630520	0.0640641	0.28128128128128127	0.026026026026026026	0.00500501	0.01001	0.00700701	0.035035035035035036	0.013013013013013013	0.032032	0.04004	0.011011011011011011	0.01001	0.055055055055055056	0.04004	0.041041	0.00900901	0.023023023023023025	0.049049	0.035035035035035036	0.037037037037037035	0.00600601	0.26926926926926925	0.0610611	0.012012012012012012	0.0750751	0.00600601	0.048048	0.050050050050050046	0.0990991	0.0960961	0.043043043043043044	0.0660661	0.00700701	0.043043043043043044	0.3183183183183183	0.019019	0.0970971	0.22022022022022023	0.0600601	0.050050050050050046	0.0940941	0.0720721	0.4824824824824825	0.021021	0.013013013013013013	0.0520521	0.022022022022022022	0.013013013013013013	0.00800801
cg04303509	0.038038	0.0610611	0.02002	0.00600601	0.04004	0.014014014014014014	0.026026026026026026	0.00700701	0.041041	0.011011011011011011	0.012012012012012012	0.032032	0.036036036036036036	0.0530531	0.018018018018018018	0.01001	0.013013013013013013	0.044044044044044044	0.00800801	0.0520521	0.013013013013013013	0.055055055055055056	0.039039	0.016016016016016016	0.0520521	0.00800801	0.44644644644644643	0.022022022022022022	0.028028028028028028	0.4094094094094094	0.0540541	0.046046	0.22322322322322322	0.045045	0.033033	0.037037037037037035	0.026026026026026026	0.022022022022022022	0.012012012012012012	0.015015015015015015	0.056056056056056056	0.049049	0.035035035035035036	0.0650651	0.00700701	0.013013013013013013	0.016016016016016016	0.013013013013013013	0.00500501
cg12492273	0.5775775775775776	0.0990991	0.041041	0.01001	0.026026026026026026	0.042042	0.048048	0.033033	0.062062062062062065	0.032032	0.031031031031031032	0.025025025025025023	0.3253253253253253	0.044044044044044044	0.0690691	0.027027	0.017017017017017015	0.015015015015015015	0.044044044044044044	0.03003	0.014014014014014014	0.18618618618618618	0.6516516516516516	0.027027	0.13413413413413414	0.019019	0.0640641	0.2132132132132132	0.2132132132132132	0.4794794794794795	0.12112112112112113	0.0860861	0.0540541	0.10010010010010009	0.23223223223223222	0.0640641	0.0820821	0.14914914914914915	0.0850851	0.12112112112112113	0.0800801	0.029029029029029027	0.0750751	0.0840841	0.0630631	0.057057057057057055	0.015015015015015015	0.035035035035035036	0.022022022022022022
cg16610086	0.35935935935935936	0.3083083083083083	0.3133133133133133	0.003003	0.01001	0.025025025025025023	0.933934	0.044044044044044044	0.012012012012012012	0.3973973973973974	0.00600601	0.00500501	0.038038	0.027027	0.024024024024024024	0.003003	0.011011011011011011	0.011011011011011011	0.0900901	0.024024024024024024	0.00500501	0.021021	0.4094094094094094	0.025025025025025023	0.0530531	0.049049	0.6416416416416416	0.033033	0.03003	0.046046	0.046046	0.045045	0.056056056056056056	0.4134134134134134	0.024024024024024024	0.024024024024024024	0.024024024024024024	0.034034	0.023023023023023025	0.039039	0.022022022022022022	0.017017017017017015	0.062062062062062065	0.019019	0.012012012012012012	0.022022022022022022	0.029029029029029027	0.003003	0.0740741
cg24248505	0.19019019019019018	0.2872872872872873	0.024024024024024024	0.00800801	0.034034	0.018018018018018018	0.0600601	0.00700701	0.033033	0.014014014014014014	0.00900901	0.0650651	0.16016016016016016	0.27927927927927926	0.031031031031031032	0.011011011011011011	0.017017017017017015	0.24024024024024024	0.01001	0.041041	0.01001	0.037037037037037035	0.0770771	0.00700701	0.34134134134134136	0.00800801	0.0640641	0.031031031031031032	0.0760761	0.3183183183183183	0.0530531	0.33433433433433435	0.00600601	0.026026026026026026	0.029029029029029027	0.044044044044044044	0.055055055055055056	0.032032	0.049049	0.018018018018018018	0.0600601	0.045045	0.02002	0.0960961	0.01001	0.031031031031031032	0.028028028028028028	0.00600601	0.00500501
cg26717590	0.0710711	0.026026026026026026	0.16616616616616617	0.00600601	0.023023023023023025	0.29929929929929927	0.0730731	0.14014014014014015	0.038038	0.021021	0.0680681	0.013013013013013013	0.3283283283283283	0.0730731	0.027027	0.01001	0.02002	0.029029029029029027	0.14114114114114115	0.0520521	0.011011011011011011	0.048048	0.055055055055055056	0.004004	0.0720721	0.45345345345345345	0.022022022022022022	0.025025025025025023	0.027027	0.34634634634634637	0.32432432432432434	0.0930931	0.015015015015015015	0.056056056056056056	0.0750751	0.028028028028028028	0.033033	0.022022022022022022	0.028028028028028028	0.019019	0.0760761	0.047047	0.03003	0.018018018018018018	0.3683683683683684	0.036036036036036036	0.16816816816816815	0.00800801	0.00800801
cg17504135	0.0540541	0.16216216216216217	0.013013013013013013	0.013013013013013013	0.048048	0.019019	0.38538538538538536	0.031031031031031032	0.038038	0.035035035035035036	0.12012012012012012	0.0510511	0.3483483483483483	0.026026026026026026	0.4144144144144144	0.026026026026026026	0.036036036036036036	0.1091091091091091	0.028028028028028028	0.035035035035035036	0.00900901	0.0790791	0.0740741	0.023023023023023025	0.058058058058058054	0.013013013013013013	0.12312312312312312	0.0770771	0.0790791	0.5075075075075075	0.0930931	0.3783783783783784	0.044044044044044044	0.044044044044044044	0.0540541	0.027027	0.0740741	0.10810810810810811	0.028028028028028028	0.0730731	0.0980981	0.034034	0.0830831	0.11411411411411411	0.2112112112112112	0.0830831	0.3833833833833834	0.035035035035035036	0.015015015015015015
cg18738190	0.12212212212212212	0.044044044044044044	0.027027	0.0590591	0.0680681	0.00900901	0.024024024024024024	0.014014014014014014	0.011011011011011011	0.026026026026026026	0.034034	0.0840841	0.14014014014014015	0.055055055055055056	0.0930931	0.013013013013013013	0.021021	0.0950951	0.14114114114114115	0.027027	0.003003	0.029029029029029027	0.035035035035035036	0.00700701	0.0720721	0.00700701	0.0920921	0.047047	0.0660661	0.0540541	0.026026026026026026	0.046046	0.11811811811811812	0.021021	0.12812812812812813	0.049049	0.02002	0.0520521	0.11811811811811812	0.03003	0.0890891	0.046046	0.1041041041041041	0.016016016016016016	0.0730731	0.021021	0.016016016016016016	0.15315315315315314	0.013013013013013013
cg21340500	0.0780781	0.047047	0.031031031031031032	0.00700701	0.024024024024024024	0.023023023023023025	0.024024024024024024	0.037037037037037035	0.041041	0.00900901	0.0530531	0.00600601	0.034034	0.043043043043043044	0.012012012012012012	0.022022022022022022	0.0880881	0.028028028028028028	0.019019	0.015015015015015015	0.00800801	0.5425425425425425	0.2062062062062062	0.021021	0.12112112112112113	0.024024024024024024	0.032032	0.1011011011011011	0.038038	0.0650651	0.44044044044044045	0.03003	0.02002	0.021021	0.48148148148148145	0.0960961	0.0520521	0.02002	0.16516516516516516	0.01001	0.044044044044044044	0.0590591	0.02002	0.0930931	0.00900901	0.0670671	0.019019	0.011011011011011011	0.01001
cg11992621	0.055055055055055056	0.039039	0.018018018018018018	0.00500501	0.029029029029029027	0.00500501	0.04004	0.023023023023023025	0.022022022022022022	0.025025025025025023	0.022022022022022022	0.00900901	0.048048	0.04004	0.027027	0.24424424424424424	0.0600601	0.032032	0.011011011011011011	0.013013013013013013	0.002002	0.058058058058058054	0.026026026026026026	0.00500501	0.038038	0.00700701	0.14814814814814814	0.037037037037037035	0.04004	0.0780781	0.033033	0.055055055055055056	0.013013013013013013	0.045045	0.015015015015015015	0.0520521	0.026026026026026026	0.023023023023023025	0.021021	0.011011011011011011	0.10810810810810811	0.050050050050050046	0.039039	0.031031031031031032	0.044044044044044044	0.011011011011011011	0.016016016016016016	0.002002	0.017017017017017015
cg19537719	0.062062062062062065	0.0960961	0.021021	0.039039	0.03003	0.13313313313313313	0.033033	0.00700701	0.029029029029029027	0.024024024024024024	0.0590591	0.014014014014014014	0.11311311311311312	0.11711711711711711	0.027027	0.1031031031031031	0.032032	0.11611611611611611	0.00900901	0.032032	0.00800801	0.0920921	0.16916916916916916	0.046046	0.0990991	0.019019	0.027027	0.041041	0.0600601	0.0530531	0.04004	0.036036036036036036	0.024024024024024024	0.10510510510510511	0.028028028028028028	0.1921921921921922	0.11211211211211211	0.034034	0.0960961	0.017017017017017015	0.031031031031031032	0.025025025025025023	0.033033	0.045045	0.0760761	0.021021	0.027027	0.0840841	0.050050050050050046
cg04858586	0.0720721	0.044044044044044044	0.024024024024024024	0.016016016016016016	0.022022022022022022	0.013013013013013013	0.012012012012012012	0.035035035035035036	0.1881881881881882	0.0670671	0.15815815815815815	0.17717717717717718	0.1111111111111111	0.043043043043043044	0.0990991	0.048048	0.038038	0.038038	0.0780781	0.017017017017017015	0.013013013013013013	0.10510510510510511	0.2222222222222222	0.011011011011011011	0.0740741	0.00600601	0.1031031031031031	0.0700701	0.0670671	0.0780781	0.0590591	0.0680681	0.043043043043043044	0.0610611	0.0590591	0.0680681	0.044044044044044044	0.0740741	0.058058058058058054	0.017017017017017015	0.033033	0.019019	0.0750751	0.024024024024024024	0.045045	0.017017017017017015	0.18018018018018017	0.014014014014014014	0.016016016016016016
cg05825244	0.5735735735735735	0.3083083083083083	0.0780781	0.00900901	0.018018018018018018	0.014014014014014014	0.00500501	0.028028028028028028	0.034034	0.016016016016016016	0.025025025025025023	0.023023023023023025	0.056056056056056056	0.0990991	0.022022022022022022	0.018018018018018018	0.013013013013013013	0.029029029029029027	0.012012012012012012	0.04004	0.004004	0.033033	0.14014014014014015	0.016016016016016016	0.3363363363363363	0.017017017017017015	0.0780781	0.028028028028028028	0.0600601	0.5345345345345345	0.043043043043043044	0.6286286286286287	0.013013013013013013	0.032032	0.047047	0.014014014014014014	0.046046	0.047047	0.12512512512512514	0.5415415415415415	0.022022022022022022	0.0510511	0.4794794794794795	0.13913913913913914	0.018018018018018018	0.3963963963963964	0.017017017017017015	0.012012012012012012	0.024024024024024024
cg13593391	0.03003	0.12212212212212212	0.012012012012012012	0.00700701	0.0630631	0.019019	0.01001	0.02002	0.1921921921921922	0.0650651	0.013013013013013013	0.015015015015015015	0.029029029029029027	0.039039	0.022022022022022022	0.015015015015015015	0.021021	0.0520521	0.00800801	0.10010010010010009	0.011011011011011011	0.00900901	0.0540541	0.016016016016016016	0.042042	0.00500501	0.1031031031031031	0.045045	0.15715715715715717	0.14914914914914915	0.10710710710710711	0.0600601	0.034034	0.013013013013013013	0.025025025025025023	0.24924924924924924	0.019019	0.0670671	0.058058058058058054	0.039039	0.013013013013013013	0.056056056056056056	0.011011011011011011	0.015015015015015015	0.00600601	0.013013013013013013	0.029029029029029027	0.1031031031031031	0.01001
cg19543867	0.034034	0.022022022022022022	0.035035035035035036	0.003003	0.22922922922922923	0.004004	0.012012012012012012	0.00500501	0.029029029029029027	0.024024024024024024	0.024024024024024024	0.02002	0.050050050050050046	0.024024024024024024	0.2802802802802803	0.00500501	0.01001	0.1881881881881882	0.016016016016016016	0.022022022022022022	0.00800801	0.021021	0.0850851	0.00700701	0.0820821	0.00800801	0.0540541	0.13013013013013014	0.26126126126126126	0.055055055055055056	0.025025025025025023	0.038038	0.00500501	0.012012012012012012	0.027027	0.43543543543543545	0.028028028028028028	0.0520521	0.055055055055055056	0.012012012012012012	0.0520521	0.046046	0.24324324324324323	0.01001	0.014014014014014014	0.024024024024024024	0.01001	0.00600601	0.017017017017017015
cg23814228	0.0640641	0.043043043043043044	0.055055055055055056	0.014014014014014014	0.00800801	0.015015015015015015	0.022022022022022022	0.036036036036036036	0.0760761	0.0740741	0.0690691	0.016016016016016016	0.0770771	0.028028028028028028	0.13913913913913914	0.00900901	0.013013013013013013	0.036036036036036036	0.00700701	0.011011011011011011	0.025025025025025023	0.011011011011011011	0.025025025025025023	0.01001	0.0680681	0.017017017017017015	0.15215215215215216	0.0610611	0.1941941941941942	0.10010010010010009	0.049049	0.0510511	0.00700701	0.13913913913913914	0.035035035035035036	0.17917917917917917	0.14314314314314314	0.0870871	0.012012012012012012	0.015015015015015015	0.02002	0.00700701	0.0970971	0.015015015015015015	0.022022022022022022	0.026026026026026026	0.043043043043043044	0.00600601	0.037037037037037035
cg14398860	0.027027	0.038038	0.017017017017017015	0.003003	0.00800801	0.014014014014014014	0.013013013013013013	0.013013013013013013	0.018018018018018018	0.011011011011011011	0.00800801	0.011011011011011011	0.039039	0.015015015015015015	0.027027	0.013013013013013013	0.00700701	0.027027	0.018018018018018018	0.012012012012012012	0.004004	0.050050050050050046	0.3253253253253253	0.01001	0.041041	0.00800801	0.062062062062062065	0.0640641	0.0770771	0.037037037037037035	0.0540541	0.027027	0.016016016016016016	0.045045	0.02002	0.014014014014014014	0.0540541	0.0600601	0.021021	0.0980981	0.0520521	0.0800801	0.1991991991991992	0.15915915915915915	0.016016016016016016	0.057057057057057055	0.025025025025025023	0.017017017017017015	0.00900901
cg23834013	0.045045	0.0830831	0.017017017017017015	0.036036036036036036	0.012012012012012012	0.033033	0.016016016016016016	0.045045	0.057057057057057055	0.0720721	0.004004	0.43743743743743746	0.0870871	0.036036036036036036	0.038038	0.021021	0.032032	0.017017017017017015	0.014014014014014014	0.055055055055055056	0.012012012012012012	0.044044044044044044	0.0930931	0.037037037037037035	0.022022022022022022	0.00900901	0.034034	0.2862862862862863	0.0650651	0.3173173173173173	0.015015015015015015	0.0630631	0.047047	0.017017017017017015	0.49149149149149146	0.0840841	0.038038	0.5035035035035035	0.0940941	0.013013013013013013	0.029029029029029027	0.045045	0.011011011011011011	0.045045	0.017017017017017015	0.00600601	0.31431431431431434	0.00600601	0.00800801
cg24195359	0.03003	0.041041	0.018018018018018018	0.004004	0.017017017017017015	0.00600601	0.046046	0.00900901	0.01001	0.0720721	0.013013013013013013	0.019019	0.021021	0.0530531	0.062062062062062065	0.003003	0.034034	0.21421421421421422	0.00700701	0.0830831	0.004004	0.024024024024024024	0.044044044044044044	0.00600601	0.036036036036036036	0.01001	0.019019	0.0710711	0.0670671	0.0720721	0.037037037037037035	0.0770771	0.00700701	0.0810811	0.0860861	0.038038	0.0850851	0.017017017017017015	0.062062062062062065	0.017017017017017015	0.0740741	0.0730731	0.029029029029029027	0.057057057057057055	0.00800801	0.1111111111111111	0.035035035035035036	0.017017017017017015	0.016016016016016016
cg08289350	0.0740741	0.039039	0.037037037037037035	0.003003	0.034034	0.00900901	0.050050050050050046	0.02002	0.055055055055055056	0.018018018018018018	0.036036036036036036	0.1921921921921922	0.0930931	0.4394394394394394	0.0670671	0.013013013013013013	0.024024024024024024	0.015015015015015015	0.042042	0.050050050050050046	0.004004	0.11211211211211211	0.11411411411411411	0.023023023023023025	0.0650651	0.011011011011011011	0.039039	0.031031031031031032	0.2822822822822823	0.17617617617617617	0.2772772772772773	0.3353353353353353	0.049049	0.03003	0.12912912912912913	0.23423423423423423	0.025025025025025023	0.033033	0.0510511	0.0820821	0.057057057057057055	0.034034	0.022022022022022022	0.0630631	0.015015015015015015	0.1921921921921922	0.018018018018018018	0.01001	0.013013013013013013
cg00454770	0.12312312312312312	0.04004	0.0610611	0.015015015015015015	0.034034	0.033033	0.016016016016016016	0.042042	0.057057057057057055	0.0590591	0.03003	0.023023023023023025	0.0610611	0.0530531	0.13713713713713713	0.026026026026026026	0.022022022022022022	0.027027	0.02002	0.039039	0.14914914914914915	0.0530531	0.15115115115115116	0.00900901	0.0870871	0.018018018018018018	0.043043043043043044	0.2852852852852853	0.044044044044044044	0.0700701	0.0890891	0.4114114114114114	0.0920921	0.13513513513513514	0.0600601	0.13513513513513514	0.050050050050050046	0.036036036036036036	0.18518518518518517	0.023023023023023025	0.029029029029029027	0.023023023023023025	0.025025025025025023	0.12912912912912913	0.033033	0.027027	0.0600601	0.024024024024024024	0.048048
cg16318311	0.019019	0.0610611	0.024024024024024024	0.017017017017017015	0.034034	0.13613613613613612	0.0740741	0.033033	0.22522522522522523	0.062062062062062065	0.013013013013013013	0.021021	0.0770771	0.0630631	0.0540541	0.2042042042042042	0.015015015015015015	0.019019	0.24324324324324323	0.057057057057057055	0.00600601	0.025025025025025023	0.15515515515515516	0.013013013013013013	0.038038	0.00500501	0.0530531	0.028028028028028028	0.027027	0.2032032032032032	0.062062062062062065	0.16216216216216217	0.015015015015015015	0.047047	0.2122122122122122	0.038038	0.029029029029029027	0.029029029029029027	0.050050050050050046	0.016016016016016016	0.044044044044044044	0.23323323323323322	0.038038	0.029029029029029027	0.022022022022022022	0.018018018018018018	0.03003	0.00700701	0.2022022022022022
cg23330450	0.057057057057057055	0.046046	0.011011011011011011	0.00900901	0.013013013013013013	0.01001	0.015015015015015015	0.014014014014014014	0.013013013013013013	0.019019	0.013013013013013013	0.10510510510510511	0.057057057057057055	0.12512512512512514	0.0910911	0.00600601	0.0660661	0.1041041041041041	0.00900901	0.032032	0.012012012012012012	0.056056056056056056	0.02002	0.014014014014014014	0.0520521	0.00600601	0.1971971971971972	0.0880881	0.055055055055055056	0.0750751	0.038038	0.0860861	0.013013013013013013	0.02002	0.062062062062062065	0.036036036036036036	0.032032	0.1941941941941942	0.16716716716716717	0.022022022022022022	0.0590591	0.049049	0.015015015015015015	0.1961961961961962	0.018018018018018018	0.021021	0.057057057057057055	0.012012012012012012	0.00600601
cg05165982	0.0710711	0.0510511	0.02002	0.00500501	0.11911911911911911	0.01001	0.24524524524524524	0.01001	0.047047	0.029029029029029027	0.014014014014014014	0.015015015015015015	0.1011011011011011	0.16116116116116116	0.014014014014014014	0.00600601	0.029029029029029027	0.0730731	0.014014014014014014	0.1011011011011011	0.00700701	0.0670671	0.0980981	0.013013013013013013	0.0730731	0.00800801	0.037037037037037035	0.056056056056056056	0.23723723723723725	0.4174174174174174	0.047047	0.14614614614614616	0.014014014014014014	0.02002	0.35935935935935936	0.055055055055055056	0.019019	0.029029029029029027	0.46446446446446443	0.027027	0.0840841	0.04004	0.044044044044044044	0.049049	0.012012012012012012	0.038038	0.027027	0.011011011011011011	0.00600601
cg22332722	0.0690691	0.19519519519519518	0.029029029029029027	0.027027	0.022022022022022022	0.017017017017017015	0.029029029029029027	0.03003	0.021021	0.027027	0.4364364364364364	0.011011011011011011	0.4224224224224224	0.039039	0.0660661	0.049049	0.022022022022022022	0.024024024024024024	0.031031031031031032	0.038038	0.004004	0.014014014014014014	0.17017017017017017	0.012012012012012012	0.0970971	0.01001	0.026026026026026026	0.058058058058058054	0.0660661	0.0670671	0.25725725725725723	0.22022022022022023	0.032032	0.019019	0.042042	0.0640641	0.056056056056056056	0.0600601	0.0880881	0.019019	0.26926926926926925	0.039039	0.017017017017017015	0.1091091091091091	0.016016016016016016	0.033033	0.035035035035035036	0.04004	0.023023023023023025
cg03283124	0.0650651	0.036036036036036036	0.04004	0.017017017017017015	0.04004	0.027027	0.13413413413413414	0.01001	0.012012012012012012	0.049049	0.027027	0.015015015015015015	0.0670671	0.015015015015015015	0.036036036036036036	0.013013013013013013	0.15315315315315314	0.024024024024024024	0.017017017017017015	0.032032	0.011011011011011011	0.019019	0.11711711711711711	0.0950951	0.025025025025025023	0.016016016016016016	0.056056056056056056	0.050050050050050046	0.10710710710710711	0.037037037037037035	0.0690691	0.1011011011011011	0.024024024024024024	0.0690691	0.038038	0.044044044044044044	0.11511511511511512	0.057057057057057055	0.12912912912912913	0.0740741	0.27427427427427425	0.0720721	0.1091091091091091	0.056056056056056056	0.00800801	0.035035035035035036	0.18218218218218218	0.00500501	0.00900901
cg22338356	0.0610611	0.056056056056056056	0.00600601	0.019019	0.017017017017017015	0.036036036036036036	0.049049	0.021021	0.0700701	0.01001	0.022022022022022022	0.026026026026026026	0.04004	0.029029029029029027	0.0650651	0.044044044044044044	0.015015015015015015	0.019019	0.036036036036036036	0.039039	0.00500501	0.036036036036036036	0.055055055055055056	0.021021	0.031031031031031032	0.011011011011011011	0.16916916916916916	0.0940941	0.14314314314314314	0.2702702702702703	0.042042	0.1021021021021021	0.012012012012012012	0.062062062062062065	0.13213213213213212	0.023023023023023025	0.056056056056056056	0.02002	0.037037037037037035	0.03003	0.0770771	0.11611611611611611	0.033033	0.02002	0.039039	0.044044044044044044	0.0950951	0.00500501	0.046046
cg19175386	0.028028028028028028	0.22622622622622623	0.023023023023023025	0.013013013013013013	0.0600601	0.03003	0.2072072072072072	0.0590591	0.034034	0.3363363363363363	0.021021	0.2112112112112112	0.027027	0.0740741	0.14414414414414414	0.00800801	0.045045	0.19019019019019018	0.016016016016016016	0.011011011011011011	0.00700701	0.15615615615615616	0.016016016016016016	0.11411411411411411	0.2012012012012012	0.014014014014014014	0.014014014014014014	0.046046	0.2032032032032032	0.0770771	0.0930931	0.039039	0.00700701	0.011011011011011011	0.0720721	0.017017017017017015	0.014014014014014014	0.021021	0.032032	0.016016016016016016	0.0960961	0.21521521521521522	0.041041	0.036036036036036036	0.00700701	0.017017017017017015	0.025025025025025023	0.00600601	0.035035035035035036
cg06508623	0.0990991	0.037037037037037035	0.031031031031031032	0.00900901	0.050050050050050046	0.022022022022022022	0.03003	0.028028028028028028	0.0690691	0.15215215215215216	0.15015015015015015	0.029029029029029027	0.0530531	0.10710710710710711	0.0750751	0.022022022022022022	0.013013013013013013	0.018018018018018018	0.046046	0.0610611	0.01001	0.0700701	0.12912912912912913	0.015015015015015015	0.15815815815815815	0.027027	0.13113113113113112	0.1941941941941942	0.055055055055055056	0.0510511	0.036036036036036036	0.037037037037037035	0.014014014014014014	0.0880881	0.18118118118118118	0.027027	0.034034	0.035035035035035036	0.0640641	0.043043043043043044	0.0540541	0.0940941	0.0700701	0.10810810810810811	0.022022022022022022	0.029029029029029027	0.02002	0.00500501	0.025025025025025023
cg27048388	0.031031031031031032	0.025025025025025023	0.00900901	0.003003	0.0860861	0.01001	0.033033	0.026026026026026026	0.023023023023023025	0.13813813813813813	0.11911911911911911	0.022022022022022022	0.15015015015015015	0.041041	0.043043043043043044	0.0600601	0.033033	0.032032	0.00900901	0.050050050050050046	0.00800801	0.028028028028028028	0.056056056056056056	0.11511511511511512	0.057057057057057055	0.00800801	0.23223223223223222	0.042042	0.2072072072072072	0.2042042042042042	0.045045	0.0530531	0.043043043043043044	0.14414414414414414	0.19519519519519518	0.018018018018018018	0.15315315315315314	0.26726726726726724	0.021021	0.017017017017017015	0.025025025025025023	0.031031031031031032	0.027027	0.0730731	0.012012012012012012	0.023023023023023025	0.025025025025025023	0.04004	0.00800801
cg08114842	0.019019	0.023023023023023025	0.00500501	0.00600601	0.029029029029029027	0.057057057057057055	0.0830831	0.046046	0.00700701	0.039039	0.00700701	0.0600601	0.27627627627627627	0.0700701	0.0740741	0.045045	0.017017017017017015	0.023023023023023025	0.02002	0.23523523523523523	0.017017017017017015	0.0530531	0.015015015015015015	0.00500501	0.0990991	0.019019	0.17617617617617617	0.1031031031031031	0.0700701	0.12212212212212212	0.22622622622622623	0.24324324324324323	0.012012012012012012	0.17117117117117117	0.027027	0.012012012012012012	0.062062062062062065	0.0540541	0.027027	0.036036036036036036	0.0510511	0.11911911911911911	0.15915915915915915	0.0850851	0.0540541	0.00800801	0.026026026026026026	0.012012012012012012	0.024024024024024024
cg00113675	0.6036036036036035	0.055055055055055056	0.0940941	0.13713713713713713	0.019019	0.11011011011011011	0.017017017017017015	0.0880881	0.0530531	0.022022022022022022	0.034034	0.5625625625625625	0.035035035035035036	0.033033	0.0800801	0.04004	0.015015015015015015	0.02002	0.028028028028028028	0.0520521	0.00500501	0.047047	0.0930931	0.0890891	0.2112112112112112	0.0710711	0.0860861	0.057057057057057055	0.17417417417417416	0.0640641	0.2132132132132132	0.0720721	0.00800801	0.023023023023023025	0.34534534534534533	0.012012012012012012	0.14114114114114115	0.036036036036036036	0.016016016016016016	0.01001	0.03003	0.015015015015015015	0.6286286286286287	0.019019	0.0730731	0.016016016016016016	0.2172172172172172	0.038038	0.028028028028028028
cg24090990	0.23023023023023023	0.022022022022022022	0.034034	0.002002	0.1111111111111111	0.0960961	0.03003	0.00700701	0.033033	0.01001	0.00600601	0.036036036036036036	0.036036036036036036	0.048048	0.026026026026026026	0.0750751	0.00800801	0.04004	0.17917917917917917	0.037037037037037035	0.14314314314314314	0.18518518518518517	0.058058058058058054	0.01001	0.2702702702702703	0.00600601	0.0920921	0.047047	0.043043043043043044	0.11211211211211211	0.036036036036036036	0.0520521	0.047047	0.2032032032032032	0.0680681	0.04004	0.19019019019019018	0.10510510510510511	0.0860861	0.028028028028028028	0.0520521	0.11011011011011011	0.048048	0.12412412412412413	0.031031031031031032	0.026026026026026026	0.017017017017017015	0.013013013013013013	0.012012012012012012
cg21081729	0.13413413413413414	0.11011011011011011	0.057057057057057055	0.015015015015015015	0.013013013013013013	0.034034	0.017017017017017015	0.036036036036036036	0.031031031031031032	0.038038	0.0530531	0.027027	0.3203203203203203	0.043043043043043044	0.058058058058058054	0.036036036036036036	0.035035035035035036	0.028028028028028028	0.039039	0.047047	0.00800801	0.13113113113113112	0.13313313313313313	0.033033	0.0740741	0.023023023023023025	0.1021021021021021	0.0960961	0.048048	0.45945945945945943	0.0920921	0.0760761	0.047047	0.044044044044044044	0.38238238238238237	0.0900901	0.046046	0.042042	0.032032	0.0820821	0.0600601	0.032032	0.035035035035035036	0.0960961	0.0640641	0.11811811811811812	0.018018018018018018	0.049049	0.026026026026026026
cg08768218	0.15015015015015015	0.0590591	0.057057057057057055	0.00900901	0.27427427427427425	0.0650651	0.22022022022022023	0.028028028028028028	0.0770771	0.036036036036036036	0.056056056056056056	0.028028028028028028	0.046046	0.045045	0.0790791	0.015015015015015015	0.014014014014014014	0.03003	0.039039	0.039039	0.00700701	0.036036036036036036	0.13613613613613612	0.26226226226226224	0.15415415415415415	0.011011011011011011	0.0820821	0.27427427427427425	0.11311311311311312	0.062062062062062065	0.12512512512512514	0.056056056056056056	0.013013013013013013	0.035035035035035036	0.14214214214214213	0.017017017017017015	0.046046	0.15315315315315314	0.046046	0.027027	0.049049	0.044044044044044044	0.0780781	0.1921921921921922	0.017017017017017015	0.031031031031031032	0.021021	0.039039	0.012012012012012012
cg27239981	0.4184184184184184	0.25725725725725723	0.021021	0.00800801	0.039039	0.021021	0.055055055055055056	0.014014014014014014	0.034034	0.016016016016016016	0.0600601	0.028028028028028028	0.15115115115115116	0.2112112112112112	0.024024024024024024	0.022022022022022022	0.025025025025025023	0.11511511511511512	0.00900901	0.049049	0.011011011011011011	0.044044044044044044	0.48148148148148145	0.013013013013013013	0.3433433433433433	0.00500501	0.4804804804804805	0.1981981981981982	0.29429429429429427	0.2972972972972973	0.2602602602602603	0.1011011011011011	0.004004	0.025025025025025023	0.0670671	0.03003	0.026026026026026026	0.16116116116116116	0.27227227227227224	0.012012012012012012	0.017017017017017015	0.015015015015015015	0.018018018018018018	0.0540541	0.011011011011011011	0.00900901	0.025025025025025023	0.012012012012012012	0.002002
cg12311175	0.031031031031031032	0.0820821	0.041041	0.003003	0.047047	0.027027	0.0800801	0.0900901	0.024024024024024024	0.13413413413413414	0.017017017017017015	0.00900901	0.041041	0.044044044044044044	0.027027	0.056056056056056056	0.022022022022022022	0.036036036036036036	0.002002	0.022022022022022022	0.012012012012012012	0.017017017017017015	0.031031031031031032	0.00600601	0.12012012012012012	0.047047	0.1111111111111111	0.021021	0.036036036036036036	0.0950951	0.022022022022022022	0.11311311311311312	0.025025025025025023	0.11411411411411411	0.047047	0.031031031031031032	0.0980981	0.0990991	0.018018018018018018	0.00900901	0.02002	0.022022022022022022	0.023023023023023025	0.023023023023023025	0.0740741	0.01001	0.17917917917917917	0.04004	0.004004
cg05390968	0.0600601	0.3363363363363363	0.038038	0.015015015015015015	0.10810810810810811	0.0670671	0.18518518518518517	0.024024024024024024	0.0720721	0.036036036036036036	0.0590591	0.021021	0.3163163163163163	0.036036036036036036	0.028028028028028028	0.050050050050050046	0.019019	0.012012012012012012	0.0540541	0.0700701	0.01001	0.032032	0.11011011011011011	0.046046	0.16316316316316315	0.024024024024024024	0.044044044044044044	0.0600601	0.28128128128128127	0.24724724724724725	0.032032	0.14414414414414414	0.0770771	0.22022022022022023	0.024024024024024024	0.13313313313313313	0.26226226226226224	0.17117117117117117	0.042042	0.5015015015015015	0.026026026026026026	0.017017017017017015	0.2902902902902903	0.033033	0.5375375375375375	0.4064064064064064	0.016016016016016016	0.0590591	0.024024024024024024
cg09210956	0.021021	0.046046	0.013013013013013013	0.003003	0.02002	0.0810811	0.017017017017017015	0.037037037037037035	0.0930931	0.14114114114114115	0.46446446446446443	0.20020020020020018	0.2122122122122122	0.14014014014014015	0.11511511511511512	0.00700701	0.03003	0.037037037037037035	0.2222222222222222	0.042042	0.00600601	0.028028028028028028	0.0640641	0.0590591	0.03003	0.028028028028028028	0.024024024024024024	0.025025025025025023	0.056056056056056056	0.17517517517517517	0.034034	0.047047	0.038038	0.027027	0.23123123123123124	0.025025025025025023	0.02002	0.027027	0.02002	0.00600601	0.043043043043043044	0.3363363363363363	0.19019019019019018	0.01001	0.011011011011011011	0.012012012012012012	0.11511511511511512	0.036036036036036036	0.00700701
[truncated: 703 more rows]
[truncated: 17 more columns]

## Sheet: eigenvector centrality
	_TCGA-S7-A7WV-01A_non_aggressive_tcga	_TCGA-QR-A700-01A_aggressive_tcga	_TCGA-QR-A6GU-01A_non_aggressive_tcga	_201490030207_R07C01_non_aggressive	_TCGA-WB-A81S-01A_non_aggressive_tcga	_201492560233_R04C01_aggressive	_TCGA-QR-A70H-01A_non_aggressive_tcga	_201490030207_R08C01_aggressive	_TCGA-WB-A80P-01A_aggressive_tcga	_TCGA-SR-A6MX-01A_aggressive_tcga	_201492560233_R02C01_aggressive	_TCGA-QT-A5XO-01A_non_aggressive_tcga	_201492560208_R01C01_non_aggressive	_201490030207_R04C01_aggressive	_TCGA-WB-A81E-01A_aggressive_tcga	_TCGA-QR-A6GT-01A_aggressive_tcga	_TCGA-WB-A81W-01A_non_aggressive_tcga	_201492560208_R06C01_non_aggressive	_201492560233_R01C01_aggressive	_201490030048_R06C01_non_aggressive	_TCGA-WB-A822-01A_aggressive_tcga	_TCGA-QR-A70J-01A_non_aggressive_tcga	_TCGA-QT-A5XJ-01A_aggressive_tcga	_201492560233_R05C01_aggressive	_201490030207_R02C01_non_aggressive	_201492560208_R07C01_non_aggressive	_201492560233_R07C01_non_aggressive	_201492560233_R08C01_non_aggressive	_201490030048_R08C01_aggressive	_201490030207_R03C01_aggressive	_201490030048_R07C01_aggressive	_201492560208_R05C01_non_aggressive	_204076530072_R06C01_aggressive	_204076530072_R03C01_aggressive	_TCGA-SR-A6N0-01A_non_aggressive_tcga	_TCGA-QR-A703-01A_non_aggressive_tcga	_204076530072_R08C01_aggressive	_204076530072_R05C01_non_aggressive	_201492560233_R03C01_non_aggressive	_201490030207_R06C01_non_aggressive	_TCGA-QR-A70W-01A_non_aggressive_tcga	_TCGA-WB-A80Q-01A_aggressive_tcga	_201490030207_R01C01_non_aggressive	_TCGA-S7-A7WU-01A_non_aggressive_tcga	_204076530072_R04C01_non_aggressive	_201490030207_R05C01_non_aggressive	_201492560208_R02C01_non_aggressive	_201492560208_R03C01_non_aggressive	_201492560208_R08C01_aggressive
[truncated: 1,000 more rows]
[truncated: 17 more columns]

[truncated: 3 more sheets: second order centrality, eccentricity, betweenness centrality]
