# Supplementary material for: Using parenclitic networks on phaeochromocytoma and paraganglioma tumours provides novel insights on global DNA methylation
Source: Sci Rep. 2024 Dec 2;14:29958. doi: 10.1038/s41598-024-81486-9 (PMC11612305; doi:10.1038/s41598-024-81486-9)
Supplement: Supplementary file 9 — Supplementary Material 9 [file 41598_2024_81486_MOESM9_ESM.xlsx]

## Sheet: accuracy
Accuracy +- std	Cross Validation n=5	Logistic Regression	Nearest Neighbors	Decision Tree	Neural Net	AdaBoost	Bagging KNN	Bagging Logistic Regression
Bumphunter_aggressive	AE	0.82 +- 0.11	0.8 +- 0.07	0.82 +- 0.12	0.77 +- 0.06	0.8 +- 0.15	0.77 +- 0.06	0.77 +- 0.06
Bumphunter_aggressive	TCGA	0.93 +- 0.01	0.93 +- 0.01	0.92 +- 0.04	0.93 +- 0.01	0.9 +- 0.07	0.93 +- 0.01	0.93 +- 0.01
Bumphunter_metastatic	AE	0.82 +- 0.11	0.8 +- 0.07	0.76 +- 0.12	0.64 +- 0.16	0.73 +- 0.06	0.77 +- 0.06	0.8 +- 0.07
Bumphunter_metastatic	TCGA	0.93 +- 0.01	0.93 +- 0.01	0.9 +- 0.05	0.93 +- 0.01	0.94 +- 0.03	0.93 +- 0.01	0.93 +- 0.01
dmpFinder_aggressive	AE	0.82 +- 0.06	0.83 +- 0.11	0.77 +- 0.11	0.8 +- 0.11	0.7 +- 0.09	0.77 +- 0.06	0.82 +- 0.11
dmpFinder_aggressive	TCGA	0.93 +- 0.01	0.93 +- 0.01	0.9 +- 0.05	0.93 +- 0.01	0.92 +- 0.07	0.93 +- 0.01	0.93 +- 0.01
dmpFinder_metastatic	AE	0.88 +- 0.06	0.88 +- 0.06	0.73 +- 0.16	0.85 +- 0.09	0.77 +- 0.15	0.88 +- 0.06	0.94 +- 0.07
dmpFinder_metastatic	TCGA	0.93 +- 0.01	0.93 +- 0.01	0.91 +- 0.02	0.93 +- 0.01	0.92 +- 0.07	0.93 +- 0.01	0.93 +- 0.01
pnets_aggressive	AE	0.8 +- 0.07	0.77 +- 0.17	0.77 +- 0.11	0.82 +- 0.11	0.76 +- 0.17	0.77 +- 0.06	0.77 +- 0.06
pnets_aggressive	TCGA	0.93 +- 0.01	0.93 +- 0.01	0.9 +- 0.04	0.93 +- 0.01	0.93 +- 0.04	0.93 +- 0.01	0.93 +- 0.01

## Sheet: roc-auc
ROC-AUC +- std	Cross Validation n=5	Logistic Regression	Nearest Neighbors	Decision Tree	Neural Net	AdaBoost	Bagging KNN	Bagging Logistic Regression
Bumphunter_aggressive	AE	0.93 +- 0.06	0.84 +- 0.07	0.58 +- 0.1	0.89 +- 0.07	0.77 +- 0.25	0.65 +- 0.13	0.82 +- 0.18
Bumphunter_aggressive	TCGA	0.87 +- 0.13	0.66 +- 0.09	0.61 +- 0.11	0.62 +- 0.19	0.71 +- 0.09	0.67 +- 0.12	0.82 +- 0.15
dmpFinder_aggressive	AE	0.98 +- 0.04	0.84 +- 0.14	0.56 +- 0.16	0.94 +- 0.08	0.61 +- 0.24	0.87 +- 0.08	0.89 +- 0.07
dmpFinder_aggressive	TCGA	0.87 +- 0.13	0.66 +- 0.09	0.56 +- 0.12	0.5 +- 0.0	0.73 +- 0.13	0.67 +- 0.12	0.82 +- 0.14
pnets_aggressive	AE	0.8 +- 0.19	0.66 +- 0.19	0.56 +- 0.14	0.82 +- 0.16	0.81 +- 0.18	0.66 +- 0.17	0.79 +- 0.15
pnets_aggressive	TCGA	0.87 +- 0.13	0.66 +- 0.09	0.63 +- 0.11	0.59 +- 0.19	0.73 +- 0.13	0.67 +- 0.12	0.82 +- 0.14
